# Supplementary material for: PANDORA-Seq Unveils the Hidden Small Non-Coding RNA Landscape in Hypopharyngeal Carcinoma
Source: Int J Mol Sci. 2025 Jun 21;26(13):5972. doi: 10.3390/ijms26135972 (PMC12250498; doi:10.3390/ijms26135972)
Supplement: Supplementary file 1 [file ijms-26-05972-s001.zip]

Archive with 8 entries (8 files):
- Figure S1.Expression levels of 10 candidate sncRNAs in cancerous and adjacent normal tissues of three stage IV patients..tif
- Figure S2.Expression levels of 10 candidate sncRNAs in cancerous and adjacent normal tissues of two stage II patients..tif
- Figure S3. Agarose gel electrophoresis.tif
- Figure S4. Base sequence quality distribution plots..tif
- Table S1.xls
- Table S2.xls
- Table S3.xls
- titles of supplementary files.pdf
