# Supplementary material for: PANDORA-Seq Unveils the Hidden Small Non-Coding RNA Landscape in Hypopharyngeal Carcinoma
Source: Int J Mol Sci. 2025 Jun 21;26(13):5972. doi: 10.3390/ijms26135972 (PMC12250498; doi:10.3390/ijms26135972)
Supplement: Supplementary file 1 [file ijms-26-05972-s001.zip › Table S1.xls]

## Sheet: Sheet1
Table S1. Primer Sequences used for reverse transcription (RT) and PCR.
		Target sequence	RT primer sequence (5'-3')	Forward qPCR primer sequence (5'-3')	Reverse qPCR primer sequence (5'-3')
	U6		5'-CGCTTCACGAATTTGCGTGTCAT-3'	5'-GCTTCGGCAGCACATATACTAAAAT-3'	5'-CGCTTCACGAATTTGCGTGTCAT-3'
rsRNA	28S-rRNA①	5'-GAAAGCGGGGCCTCACGAT-3'	5'-GAAAGAAGGCGAGGAGCAGATCGAGGAAGAAGACGGAAGAATGTGCGTCTCGCCTTCTTTCATCGTG-3'	5'- CATTAGAAAGCGGGGCCT-3'	5'- CGAGGAAGAAGACGGAAGAAT -3'
	28S-rRNA③	5'-AGACAGCAGGACGGTGGCCAT-3'	5'-GAAAGAAGGCGAGGAGCAGATCGAGGAAGAAGACGGAAGAATGTGCGTCTCGCCTTCTTTCATGGCC-3'	5'- GCTATCGTTAGCAGGACGGT-3'	5'- CGAGGAAGAAGACGGAAGAAT -3'
	28S-rRNA④	5'-TCGCTGCGATCTATTGAAAGTCAGCCCTCGACACAAGGGTTTG-3'	5'-GAAAGAAGGCGAGGAGCAGATCGAGGAAGAAGACGGAAGAATGTGCGTCTCGCCTTCTTTCCAAACCCT-3'	5'- TCGCTGCGATCTATTGAAAG-3'	5'- CGAGGAAGAAGACGGAAGAAT -3'
	28S-rRNA-#5	5'-CAGTGCGCCCCGGGCGGGTCGCGCCGTCGGGCCCGGGGGAGG-3'	5'-GAAAGAAGGCGAGGAGCAGATCGAGGAAGAAGACGGAAGAATGTGCGTCTCGCCTTCTTTCCCTCCC-3'	5'- TTATTAACAGTGCGCCCCGG-3'	5'- GGCGAGGAAGAAGACGGAAGA -3'
tsRNA	mature-tRNA-Phe-GAA	5'-AAAGGTCCCTGGTTCGATC-3'	5'-GAAAGAAGGCGAGGAGCAGATCGAGGAAGAAGACGGAAGAATGTGCGTCTCGCCTTCTTTCGATCGA-3'	5'- GTGCTTAAAGGTCCCTGGT-3'	5'- CGAGGAAGAAGACGGAAGA-3'
	mature-tRNA-Gln-CTG	5'-AGCGATCCGAGTTCAAAT-3'	5'-GAAAGAAGGCGAGGAGCAGATCGAGGAAGAAGACGGAAGAATGTGCGTCTCGCCTTCTTTCATTTGA-3'	5'- GTTGCTTAGCGATCCGAGT-3'	5'- CGAGGAAGAAGACGGAAGA-3'
	mature-tRNA-Met-CAT_CCA_end	5'-ATAATCTGAAGGTCGTGAGTTCGAGCCTCACACGGGGCACCA-3'	5'-GAAAGAAGGCGAGGAGCAGATCGAGGAAGAAGACGGAAGAATGTGCGTCTCGCCTTCTTTCTGGTGC-3'	5'-CGGCATAATCTGAAGGTCGT-3'	5'- CGAGGAAGAAGACGGAAGAAT -3'
	mature-tRNA-Val-TAC_CCA_end	5'-ACGCAGAAGGTCCTGGGTTCGAGCCCCAGTGGAACCACCA-3'	5'-GAAAGAAGGCGAGGAGCAGATCGAGGAAGAAGACGGAAGAATGTGCGTCTCGCCTTCTTTCTGGTGGTT-3'	5'- TGATACGCAGAAGGTCCTGG-3'	5'- CGAGGAAGAAGACGGAAGAAT -3'
miRNA	hsa-mir-196a-1	5'-TAGGTAGTTTCATGTTGTTGGG-3'	5'-GAAAGAAGGCGAGGAGCAGATCGAGGAAGAAGACGGAAGAATGTGCGTCTCGCCTTCTTTCCCCAAC-3'	5'- GGCGGTAGGTAGTTTCATGTT-3'	5'- CGAGGAAGAAGACGGAAGAAT -3'
	hsa-mir-7-3	5'-TGGAAGACTAGTGATTTTGTTGT-3'	5'-GAAAGAAGGCGAGGAGCAGATCGAGGAAGAAGACGGAAGAATGTGCGTCTCGCCTTCTTTCACAACA-3'	5'- GGCGGTGGAAGACTAGTGATT-3'	5'- CGAGGAAGAAGACGGAAGAAT -3'
mRNA	FOS	/	/	5'-CCGGGGATAGCCTCTCTTACT-3'	5'-CCAGGTCCGTGCAGAAGTC-3'
	SERPINE1	/	/	5'-ACCGCAACGTGGTTTTCTCA-3'	5'-TTGAATCCCATAGCTGCTTGAAT-3’
	BCL2L11	/	/	5'-TAAGTTCTGAGTGTGACCGAGA -3’	5'-GCTCTGTCTGTAGGGAGGTAGG-3’
