# Supplementary material for: PANDORA-Seq Unveils the Hidden Small Non-Coding RNA Landscape in Hypopharyngeal Carcinoma
Source: Int J Mol Sci. 2025 Jun 21;26(13):5972. doi: 10.3390/ijms26135972 (PMC12250498; doi:10.3390/ijms26135972)
Supplement: Supplementary file 1 [file ijms-26-05972-s001.zip › Table S2.xls]

## Sheet: Sheet2
Table S2.Differentially expressed sncRNAs between hypopharyngeal carcinoma tissues and adjacent normal tissues detected by PANDORA-seq
Annotation		logFC	logCPM	PValue	FDR
28S-rRNA	ACCCCTCCTCCCCGCGCCCCCGCCCCGGCGACGGGGGGGGTGCC	5.28639623541211	7.51974632976714	0.000101737941210883	0.00884656627940285
28S-rRNA	TCGCTGCGATCTATTGAAAGTCAGCCCTCGACACAAGGGTTTG	4.36367989540784	6.84274958054282	4.17089891300211e-06	0.00325393275286163
28S-rRNA	TTTTGATCCTTCGATGTCGGCTCTTCCTA	4.14780926484841	5.62487138131832	8.43535750325338e-05	0.00846815943775459
28S-rRNA	CAGTGCGCCCCGGGCGGGTCGCGCCGTCGGGCCCGGGGGAGG	4.1070475231004	5.75874822938921	2.56869359968296e-05	0.00624959318931819
28S-rRNA	TGCGCCCCGGGCGGGTCGCGCCGTCGGGCCCGGGG	4.10254435123281	1.69707735295615	0.000281652335622881	0.0125134248383664
28S-rRNA	TGATCCTTCGATGTCGGCTCTTCCTA	4.08819653029461	8.78974043031469	0.000172271123186381	0.0109754743297958
28S-rRNA	GAGGGGCTCTCGCTTCTGGCGCCAAGCGCCCGGCCGC	4.05926176669524	6.81611492193364	0.000415156699795207	0.0142065578948578
28S-rRNA	TTTGATCCTTCGATGTCGGCTCTTCCTA	4.0340032674712	6.6361794273324	8.67543479605556e-05	0.00846815943775459
28S-rRNA	AAGGCGAGCTCAGGGAGGACAGAAACCTCCCG	4.0298564171741	5.06517774775944	0.00175547007668298	0.0285019100796904
45S-rRNA	ACCTACCTGGTTGATCCTGCCAGTAGCATATGCTTGTCTC	3.92736438847846	8.6465481540053	7.35917749692409e-05	0.00802718010945707
28S-rRNA	GAGGGGCTCTCGCTTCTGGCGCCAAGCGCCCGGCCGCGC	3.90367851398555	3.26040667537532	0.00043640452946726	0.0146710007933242
28S-rRNA	TTCGCCCCGAGAGAGGGGCCCGTGCCTTG	3.82157148577056	10.3083780825965	0.000553270663093842	0.0162810265733267
28S-rRNA	TTGATCCTTCGATGTCGGCTCTTCCTA	3.77309368116302	7.31021500614499	0.000164674904990013	0.0108085569839263
28S-rRNA	CCAGTGCGCCCCGGGCGGGTCGCGCCGTCGGGCCCGGGGGAGG	3.74550990669561	4.58048824702961	0.000354865560144085	0.0135760158747833
28S-rRNA	TCGCTGCGATCTATTGAAAGTCAGCCCTCGACACAAGGGTTTGT	3.7450226992749	12.1589268851038	5.8490409761809e-05	0.00745833764811508
28S-rRNA	TTCGCCCCGAGAGAGGGGCCCGTGCCTTGGA	3.73667475871712	6.98578479444851	0.0012044375946359	0.023791033306421
28S-rRNA	GCCGCGGGGCCCCGGCGGCGGGGGC	3.66833202513324	1.60437872752006	0.000386639785407185	0.0139311916262704
28S-rRNA	CGCTGCGATCTATTGAAAGTCAGCCCTCGACACAAGGGTTTGTC	3.64230551396083	5.09952939562927	0.000100255021668499	0.00884656627940285
28S-rRNA	TGGCCTCCGTTGCCCTCGGCCGATCGAAAGGGAGTCGGGTTC	3.63371431997831	6.83256892606576	0.000365026309410796	0.0136514825052083
28S-rRNA	AGTGCGCCCCGGGCGGGTCGCGCCGTCGGGCCCGGGGGAGG	3.6268078052811	5.82600904282552	5.97586418641755e-05	0.00745833764811508
28S-rRNA	CAGTGCGCCCCGGGCGGGTCGCGCCGTCGGGCCCGGGGGAGGTT	3.60751086840591	8.85308422611583	0.000276424229252339	0.0124819705292032
28S-rRNA	CAGTCCGCCCGGAGGATTCAACCCGGCGGCGGGTCCGGCCG	3.56568026154752	3.73752778432536	0.00449115557422501	0.0460732076875027
18S-rRNA	CGCGGGGGGGATGCGTGCATTTATCAGATCAAAACCAACCCGGT	3.48309252114352	6.01045818318833	0.00119097754414847	0.023675762130688
28S-rRNA	GATCCTTCGATGTCGGCTCTTCCTA	3.41013885426255	8.41128354524901	0.00107407125840817	0.0223893038149765
28S-rRNA	ATGTAGGTAAGGGAAGTCGGCAAGCCGGATCCG	3.40524607189566	2.21871559640354	0.000505051676260136	0.0156512840110595
28S-rRNA	CGAAAGCCGCCGTGGCGCAATGAAGG	3.40276533551558	2.89060213217808	0.0022531266911712	0.0327345973197699
28S-rRNA	AGCCTCTGGCATGTTGGAACAATGTAGGTAAGGGAAGTCGGCA	3.38907393480231	4.19307297603058	0.00251594135769325	0.0344641681275274
18S-rRNA	TCTTGGACCGGCGCAA	3.27893446946489	4.62723629210269	0.00340864886328467	0.0401767065223452
28S-rRNA	GCCCGGGTCTTCCCGGAGTCGGGTTGCTTG	3.27172875048335	5.16490264287317	0.00130865571503403	0.0245640740065675
28S-rRNA	CAGTGCGCCCCGGGCGGGTCGCGCCGTCGGGCCCGGGGGAGGT	3.25706559415649	8.70157358445774	0.000364424147810891	0.0136514825052083
28S-rRNA	AGACGTGGCGACCCGCTGAATTTAAGCATATT	3.23986673399429	9.29273646227751	0.00842411433613726	0.0648967333617077
28S-rRNA	GGCCCGGGTCTTCCCGGAGTCGGGTTGCTTG	3.23468540089102	5.03380523182758	0.00342388592507668	0.0402651456576335
28S-rRNA	TCGCCCCGAGAGAGGGGCCCGTGCCTTG	3.22546641293356	9.57085677330949	0.00394105492352301	0.0436138060477587
5S-rRNA	TCTCGGAAGCTAAGCAGGGTCGGGCCTGGTT	3.20173782882592	5.03704480246594	0.000948033870944201	0.0210257144629407
28S-rRNA	CGCTGCGATCTATTGAAAGTCAGCCCTCGACACAAGGGTTTGT	3.18928222639586	12.2382733215725	0.000399520927646773	0.0141355033661512
5S-rRNA	TGGGAGACCGCCTGGGAA	3.18405494387375	4.53078583807078	0.00543211467395366	0.0507978601653516
28S-rRNA	AGTGCGCCCCGGGCGGGTCGCGCCGTCGGGCCCGGGGGA	3.13147454828798	5.46039711393517	0.000261657189890433	0.0121675768356407
28S-rRNA	TCCTCCCGACCCCTCC	3.10997098565244	8.63674223125041	0.00206004834119489	0.0311799888670547
28S-rRNA	ATCCTTCGATGTCGGCTCTTCCTA	3.07935894770953	8.54810621584166	0.00699422064525731	0.0582887478212369
28S-rRNA	GCGCGCCGGGCCCGGGTCTTCCCGGA	3.03545986867904	3.72725619218607	0.000708353878322729	0.0185744284666794
16S-rRNA	GCTAAACCTAGCCCCAAACCCACTCCACCTTACTACCA	3.01575859228803	5.46155708147455	0.00423655355036756	0.0450489624426233
28S-rRNA	TTCCGGCGGCGTCCGGTGAGCTCTCGCTGGCCC	2.98705389658307	6.10197775337039	0.00361227173497149	0.0412982077619216
28S-rRNA	CACGAAAGCCGCCGTGGCGCAATGA	2.97673429367965	7.01268358832029	0.00672729386273225	0.0569670738994277
18S-rRNA	CGATGCTCTTAGCTGAGTGTCCCGCGGGGCCCGAAGCGTTT	2.96275074588656	7.22164257023959	0.0184213923008569	0.101340521071076
28S-rRNA	TTCGCCCCGAGAGAGGGGCCCGTGCCT	2.94695979156335	5.34690524373063	0.00274570253431911	0.0359499574393059
18S-rRNA	TACTTGGATAACTGTGGTAATTCTAGAGCTAATACATGCCGAC	2.93689506899616	4.05107359354942	0.0051007911499427	0.0491855683245551
28S-rRNA	ACGAAAGCCGCCGTGGCGCAATGAAGG	2.93355547470271	8.44598226889784	0.00172963766200236	0.0283245530973203
28S-rRNA	AGCCTAGGGCGCGGGCCCGGGTGGAGCCGCCGCAGG	2.9098119265514	2.40950761813361	0.00284575621752239	0.0366708870370217
28S-rRNA	TGTAGGTAAGGGAAGTCGGCAAGCCGGATCCG	2.8923310133601	4.10775966527838	0.00126051763072011	0.024146189001659
28S-rRNA	GGCGGGTGTTGACGCGATGTGA	2.87551206224807	4.01699869846025	0.00286354167917538	0.0366953476502442
18S-rRNA	CTACTTGGATAACTGTGGTAATTCTAGAGCTAATACATGCCGAC	2.86586215744646	4.81290771903239	0.00718519453109334	0.0595454275807588
28S-rRNA	TCGAGGCCCAGCCCGTGGACGG	2.83089253847953	2.58106500044046	0.0031059911735206	0.0384037653746896
18S-rRNA	AAGTGGCGTTCAGCCACCCGAGATTGAGCAATAACAGGTCTGT	2.81980506543391	4.37513435017262	0.0111499384525247	0.0756367651746169
18S-rRNA	AAGACGGACCAGAGCGAAAGCATTTGCCAAGAATGTTTTC	2.81252502837781	4.59021802526402	0.00909463103019265	0.0677257105633487
28S-rRNA	TCCTCCCGACCCCTC	2.80457233799175	8.34327142746131	0.00510515683573046	0.0491855683245551
28S-rRNA	GTGGGGGGGCCGGGCCACCCCTCCCACGGCGCGACCGCTCTCCC	2.78759654981645	3.20357095175037	0.00683460247075253	0.0574282757091427
28S-rRNA	ACCCCTCCTCCCCGCGCCCCCGCCCCGGCGACGGGGGGGGTGC	2.78695905373038	7.90785978024421	0.00757753124303115	0.0611576748610966
28S-rRNA	CGCTGCGATCTATTGAAAGTCAGCCCTCGACACAAGGGTTTG	2.75081392044794	6.16899721684189	0.00182734088912478	0.0290424791426298
28S-rRNA	CGGCGGATCTTTCCCGCCCCCCGTTCCTCCCGACCCCTCC	2.73657532566778	4.51679609523137	0.00276384280225127	0.0361584281857928
5.8S-rRNA	ATTGATCATCGACACTTCGAACGCACTTGCGGCCCCGGGT	2.73345448073466	9.67840462944528	0.0119047773652885	0.0786666193996477
28S-rRNA	TCGCCCCGAGAGAGGGGCCCGTGCCTTGGA	2.69193425325628	6.75457795520431	0.022332079300348	0.114081862950477
28S-rRNA	TGGCCTCCGTTGCCCTCGGCCGATC	2.68878959987126	4.32916615288231	0.0015502266970027	0.0269405601149692
12S-rRNA	ATAGGTTTGGTCCTAGCCTTTCTATTAGCTCTTAGT	2.67230080071187	8.07355245220869	0.0101786093175671	0.0720785159694754
28S-rRNA	GGCCGATCGAAAGGGAGTCGGGTTCAGATCCCCGAATCCGGAGT	2.67059016243625	4.47860022877538	0.0048772463043177	0.0481220553456903
18S-rRNA	ACCTGGTTGATCCTGCCAGTAGCATATGCTTGTCTCAAAGA	2.66547548481814	5.59022040187896	0.00196969190924954	0.0303191197475701
28S-rRNA	TCGCTGCGATCTATTGAAAGTCAGCCCTCGACACAAGGGT	2.6646304783358	3.02908	0.00751078792505505	0.0609550044050399
28S-rRNA	ACCCCTCCTCCCCGCGCCCCCGCCCCGGCGACGGGGGGGGT	2.65853819602514	5.53602171141456	0.00777093797428582	0.0616789662406539
16S-rRNA	AACAAGTCATTATTACCCTCACTGTCAACCCAACAC	2.6402007348016	3.47815279524207	0.00642233346548883	0.0554735221836926
28S-rRNA	CTCGCACGAAAGCCGCCGTGGCGCAATGA	2.62990701744905	3.29766154029794	0.0285720261382034	0.13104808750183
28S-rRNA	AGCGACGTCGCTTTTTGATCCTTCGATGTCGGCTCTTCCTATC	2.61782077562495	6.74625403892741	0.0010992766264696	0.022685577185832
5S-rRNA	CTTGGATGGGAGACCGCCTGGGAATACCGGGTGCTGTAGGCTT	2.60911109897066	3.86666083108042	0.00327514345273925	0.0393727116333979
28S-rRNA	CGGCCGATCGAAAGGGAGTCGGGTTCAGATCCCCGAATCCGG	2.60638198019461	1.93188098585824	0.00400557347546835	0.0436754871060934
18S-rRNA	TACCTGGTTGATCCTGCCAGTAGCATATGCTTGTCTCAAAGATT	2.60635298147724	10.4156526122684	0.00644907239343074	0.0555480440481825
28S-rRNA	AGTCCGCCGAGGGCGCACCACCGGCCCGTCTCGCCCGCC	2.60116255532207	6.46072164407277	0.0133519868254519	0.0840210907725846
28S-rRNA	TCGCTGCGATCTATTGAAAGTCAGCCCTCGACACAAGG	2.5958972907902	0.946202216785408	0.00845679172643218	0.0649642610426819
28S-rRNA	GTTCCTCCCGACCCCTCC	2.5927234008971	7.86415934844092	0.007437502900006	0.0605756276218152
18S-rRNA	TGCCGACGGGCGCTGACCCCCTTCGCGGGGGGGATGCGTGC	2.5888337486212	6.76810991698534	0.00249551292116612	0.0342707296781203
28S-rRNA	TCCGTAGCGGTCCTGACG	2.5794411769391	5.13944286621342	0.00258232742010434	0.0349912878429932
5.8S-rRNA	ATTGATCATCGACACTTCGAACGCACTTGCGGCCCCGGGTTC	2.57616927391919	3.96815104515539	0.0133232544644109	0.0839839021749274
28S-rRNA	CCTCGCTGCGATCTATTGAAAGTC	2.56857316368619	10.1226000205022	0.0096714074075897	0.0698882628919616
28S-rRNA	GCTCGCCGGCCGAGGTGGGATCCCGAGGCCTCTCC	2.56032949673439	8.24326262602763	0.00821712055480719	0.0638148080819019
28S-rRNA	TGGATGGCGCTGGAGCGTCGGGCCCATACCCGGCCGTCGCCGGC	2.54335720341534	2.60602460433145	0.0192028740134857	0.103629136522441
28S-rRNA	TTCCGGCGGCGTCCGGTGAGCTCTCGCTGGCCCT	2.54255894746129	5.89269859727483	0.0142058355207439	0.0872858367220677
5.8S-rRNA	TGATCATCGACACTTCGAACGCACTTGCGGCCCCGGGT	2.5349917344913	3.64373286664595	0.0143516481744677	0.0877517692768186
18S-rRNA	GGCTTTGGTGACTCTAGATAACCTCGGGCCGATCGCACGCCCC	2.52865986055086	5.42094	0.00703592014933692	0.0585763709674878
18S-rRNA	TGAGAAGACGGTCGAACTTGACTATCTAGAGGAAGTAAA	2.52757974803516	3.3628250089122	0.0139002676059301	0.0862536209532798
28S-rRNA	GCAGTCCGCCCGGAGGATTCAACCCGGCGGCGGGTCCGGCCG	2.51548927667022	6.06069026002969	0.0705284543504747	0.22718453152171
28S-rRNA	AGACGTGGCGACCCGCTGAATTTAAGCATATTAGT	2.51059861850661	4.72378098757739	0.0282313503368226	0.130001840148923
18S-rRNA	CGCGGGGCCCGAAGCGTTTACTTTGAAAAAATTAGAGTGTTC	2.48964884714059	6.24944030164003	0.0443349864936456	0.171460169592625
5.8S-rRNA	TCCTCCCGGGGCTACGCCTGTCTGAGCGTCGCTT	2.47341793112616	9.79003335586771	0.0138059033591179	0.0858641856760708
28S-rRNA	TAACTGGCTTGTGGCGGCCAAGCGTTCATA	2.45383992436992	3.88320265510453	0.00831033027727987	0.0642631374999712
28S-rRNA	AGGGGCTCTCGCTTCTGGCGCCAAGCGCCCGGCCGC	2.45360090634281	5.47825263569969	0.00990861539622086	0.0707491631948297
28S-rRNA	CACGCGCCCCGCGCGCGCGGGAGGGCGCGTGCCCCGCCGCGCGC	2.45064741237197	3.89387449085388	0.00323859765106804	0.0392216792793909
45S-rRNA	CTACCTGGTTGATCCTGCCAGTAGCATATGCTTGTCTC	2.43575336841662	6.11540227610142	0.00349299133929506	0.0406967620137781
28S-rRNA	TCGCTGCGATCTATTGAAAGTCAGCCCTCGACACA	2.43527569444596	3.33144873699507	0.00465699860217504	0.0470319842271005
28S-rRNA	AGTGCGCCCCGGGCGGGTCGCGCCGTCGGGCCCGGGGGAGGT	2.42962220463718	7.63006482284873	0.00376702720826247	0.042319993467875
18S-rRNA	TGCACGCGCGCTACACTGACTGGCTC	2.41806880855849	3.79925465762302	0.0265978144193162	0.125636329426043
28S-rRNA	GTCCGCCCGGAGGATTCAACCCGGCGGCGGGTCCGGCCG	2.41622362521002	5.69976218001906	0.0377141752752349	0.155325611713392
5S-rRNA	ACTTGGATGGGAGACCGCCTGGGAATACCGGGTGCTGTAGGCTT	2.41344260674208	8.78569230090971	0.0276746224917139	0.128379061251403
28S-rRNA	ACCCCTCCTCCCCGCGCCCCCGCCCCGGCGACGGGGGGGGTG	2.4108060206974	1.86326065287054	0.00778072979435104	0.0616895313121188
28S-rRNA	CCTCGCTGCGATCTATTGAAAGTCAGCCCTCGACAC	2.39267656490868	3.82332120140688	0.00839233377206148	0.064750756841858
18S-rRNA	TGGCCGTTCTTAGTTGGTGGAGCGATTTGTCTGGTT	2.38982764912002	4.03819629393901	0.00259761522875219	0.035048721887414
28S-rRNA	TCCCCCGACCGGCGACCG	2.35596315853742	3.9599439578702	0.00434719115004959	0.0454923004567767
5.8S-rRNA	TTGATCATCGACACTTCGAACGCACTTGCGGCCCCGGGT	2.33170673738376	4.03076192080803	0.0219253473157908	0.112868575842361
28S-rRNA	AGACGTGGCGACCCGCTGAATTTAAGCAT	2.32983614478972	10.6513250643228	0.0390061397401016	0.158334252389336
28S-rRNA	TTGAAAGTCAGCCCTCGACACAAGGGTTTGT	2.32700570762391	3.9810099624613	0.0322211116766941	0.141078791684607
28S-rRNA	TCGCTGCGATCTATTGAAAGTCAGCCCTCGACACAA	2.3020183436433	4.67552432581818	0.00360522392831348	0.0412982077619216
28S-rRNA	ACGGTCCCCCGCGAGGGGGGCCCGGGCAC	2.29862976312374	3.87137844830094	0.0247450599258178	0.120372790764177
18S-rRNA	CGGCGCCCCCTCGATGCTCT	2.29660087243628	3.50139201307683	0.00979029640989566	0.0703356640712689
28S-rRNA	GTGGCGACCCGCTGAATTTAAGCATATT	2.29457654549758	4.55765122914653	0.0299184167279109	0.134837666533097
28S-rRNA	AGTGCGCCCCGGGCGGGTCGCGCCGTCGGGCCCGGGGGAG	2.28854936826358	4.27165971283306	0.0183951895200565	0.101269835990017
18S-rRNA	CCAACTTCTTAGAGGGACAAGTGGCGTT	2.2813515481306	5.45567296298163	0.0155883044130705	0.092507611418871
28S-rRNA	CTCGCTGCGATCTATTGAAAGTCAGCCCTCGACAC	2.26285993264599	3.96162701785522	0.0073745471616672	0.0604146772640648
28S-rRNA	CGGAATCCGCTAAGGAGTGTGTAACAACTCACCTGCC	2.25060395942796	5.83740246165816	0.0237146982154169	0.118077877359269
18S-rRNA	TGCATTTATCAGATCAAAACCAACCCGGTC	2.24477331410556	1.52042765690628	0.0323056203873914	0.141259098158494
28S-rRNA	AGACGTGGCGACCCGCTGAATTTAAGCATATTAGTCAGCGGA	2.24160175477045	4.00025368332649	0.0474921787210674	0.179247512232489
28S-rRNA	TGGCCTCCGTTGCCCTCGGCCGATCGAAA	2.24090959956141	4.52024969371066	0.0214147243662576	0.111172427354893
18S-rRNA	TAACGAACGAGACTCTGGCATGCTAAC	2.23877056546191	4.55824662526602	0.0256629066840469	0.123510788856406
28S-rRNA	CTCTCTCTCTCTCTCCCCCGCTCCCCGTCCTCCCCCCTC	2.21421318904645	3.15458971102439	0.0242195295875835	0.119253569605348
28S-rRNA	CCTCCCGACCCCTCC	2.20248126395381	8.12711645394026	0.0230825262649122	0.116060536904483
5.8S-rRNA	ATTGATCATCGACACTTCGAACGCACTTGCGGCCCCGGG	2.20209299388884	3.21169446676871	0.0474187839979174	0.179057441266141
28S-rRNA	TTTTACCCTACTGATGATGTGTTGTTGCC	2.20028326644863	4.29313410043884	0.00970419336481245	0.069971669127625
28S-rRNA	GCGTCGCGGCCGCCCCCGGGGAGCCCGGCGGGCGCCG	2.19918942956875	2.49006890212716	0.0144358329339292	0.088101277669779
28S-rRNA	AGACGTGGCGACCCGCTGAATTTAAGCA	2.19411207288596	5.88775793558799	0.0264977712264656	0.125309013276071
28S-rRNA	CGGGCCGCCGGTGAAATACCACTAC	2.1925067295735	4.4956424144569	0.00799670962899115	0.0627911192977769
18S-rRNA	CGAAGACGATCAGATACCGTCGTAGTTCCGACCATAAAC	2.19151953652445	4.56699857163317	0.0284701903154381	0.13073030206534
28S-rRNA	GACTCTAGTCTGGCACGGTGAAGAGACATGAGAGGTGTAGAATA	2.18869549819819	2.87881111841224	0.047368374651815	0.179037612397514
28S-rRNA	TCCTTCTGATCGAGGCCCAGCCCG	2.17681246515712	5.30610972588133	0.0329693702486342	0.142593182388693
28S-rRNA	AGACGACCTGCTTCTGGGTCGGGGTTTCGTACGTAGCAGAGCAG	2.15958024998524	3.6055744629708	0.0104819295256596	0.0732387197590127
28S-rRNA	GCCGGCGGGAGCCCCGGGGAGAG	2.15734400320652	2.61912752869806	0.0173812007957033	0.0984167716928764
16S-rRNA	TCATTATTACCCTCACTGTCAACCCAACA	2.14637506046413	5.10113051559663	0.048814807696325	0.182674513374149
12S-rRNA	AGCCCTTATGAAACTTAAGGGTCGAAGGTGGATTTAGCAGT	2.14466045465135	6.17847065739631	0.0708983622923054	0.228069769027382
28S-rRNA	TGGGTCGGGGTTTCGTACGTAGCAGAGCAGCTCCCT	2.14370719898158	4.06535475001193	0.0214260472577082	0.111195796353996
18S-rRNA	TTTGGTGACTCTAGATAACCTCGGGCCGATCGCACGCCCC	2.13851306595211	5.68910661215178	0.018662636995222	0.101909964937576
28S-rRNA	CGCCCCGAGAGAGGGGCCCGTGCCTTG	2.13717832619319	9.72689695684314	0.0439688440487032	0.17061083714304
28S-rRNA	CGCGCCGGGCCCGGGTCTTCCCGGA	2.13488892450415	4.92328002809414	0.0103380372029487	0.0727321296699471
5.8S-rRNA	ATCGACACTTCGAACGCACTTGCGGCCCCGGGT	2.12931390105012	7.60500801819384	0.0247219341609559	0.120309153554045
16S-rRNA	GCTAAACCTAGCCCCAAACCCACTCCACCTTACTACC	2.12677831433524	3.9247675981908	0.0268870722856066	0.126277583773358
18S-rRNA	GTGCATTTATCAGATCAAAACCAACCCGGTC	2.12192264910826	5.48738490709658	0.0105316881223146	0.0735003709148718
18S-rRNA	TTGGTGACTCTAGATAACCTCGGGCCGATCGCACGCCCC	2.1214872491343	2.13855176155518	0.0442475965771628	0.17124408162496
18S-rRNA	ACCTGGTTGATCCTGCCAGTAGCATATGCTTGTCTCAAAG	2.11712763978782	6.38296721162163	0.0169762958282644	0.0971487094512208
45S-rRNA	AACGGAGCCCGGAGGGCGAGGCCCGCGGCGGCGCC	2.11569077764957	3.47020092101848	0.0533993189330997	0.191788537457158
28S-rRNA	GGGGGGGCCGGGCCACCCCTCCCACGGCGCGACCGCTCTCC	2.11344565003359	3.3775728930455	0.0286556849993307	0.131286206063544
28S-rRNA	CGCTGCGATCTATTGAAAGTCAGCCCTCGACACAAGG	2.11105721051194	0.174485256099082	0.0163440816439937	0.0951756476364845
18S-rRNA	GCGGGGCCCGAAGCGTTTACTTTGAAAAAATTAGAGTGTTC	2.10831667007584	3.15480776119304	0.0545047425735992	0.19373785623468
28S-rRNA	CTCGGCCGATCGAAAGGGAGTCGGGTTCAGATCCCCGAATCCGG	2.10616539905226	4.19073724628382	0.0297732767420096	0.134516126433342
5S-rRNA	ACTTGGATGGGAGACCGCCTGGGAATACCGGGTGCTGTAGGCT	2.10598905721473	6.16126837934772	0.0506514716818589	0.186297301418317
28S-rRNA	TGGGTCAGTCGGTCC	2.10494524441357	2.92834810546145	0.0303790822573645	0.136046543922335
28S-rRNA	CCGCGCGGCGCCTCGCCTCGGCCGGCGCC	2.09885874566135	6.11501668226092	0.014730487207129	0.0892102247101652
28S-rRNA	AATGTAGGTAAGGGAAGTCGGCAAGCCGGATCCG	2.09393121819613	4.16532064474418	0.0426099059684071	0.167369657154459
18S-rRNA	AGACTCTGGCATGCTAACTAGTTACGCGACCCCC	2.08847268395516	3.43196016693407	0.0260102028836388	0.124447407457058
28S-rRNA	CGGCCGATCGAAAGGGAGTCGGGTTCAGATCCCCGAATCCGGA	2.08789138287234	4.86761397665744	0.0341138066200678	0.145955160554783
28S-rRNA	GGCCATGGAAGTCGGAATCCGCTAAGGAGTGTGTAACAACTC	2.08138153306081	2.54916496445037	0.0353573925498106	0.149626390434699
28S-rRNA	TGGCCTCCGTTGCCCTCGGC	2.07939898793787	4.59089497252573	0.0455646234294329	0.174881550907995
28S-rRNA	CGGCGGATCTTTCCCGCCCCCCGTTCCTCCCGACCCCTC	2.06546564819275	3.98360427223338	0.0150152171454965	0.0904185647169334
28S-rRNA	GCCGATCGAAAGGGAGTCGGGTTCAGATCCCCGAATCCGGAGT	2.06086325575771	3.54801315669324	0.0219426773102562	0.112870805564685
28S-rRNA	CTCTCTCTCTCTCTCCCCCGCTCCCCGTCCTCCCCCC	2.05473410224168	2.33055226205121	0.0843565825505377	0.253474037263837
28S-rRNA	CCCCCGACCGGCGACCG	2.05422714651992	3.04797504546951	0.0142813447717918	0.0874859831360309
16S-rRNA	GCTAAACCTAGCCCCAAACCCACTCCACCTTACT	2.04262656152583	3.60803975236216	0.0438318866711602	0.170310365521796
28S-rRNA	CCGCGCGCGCGGGAGGGCGCGTGCCCCGCCGCGCGC	2.03938553552336	7.63362884374954	0.0229884243962858	0.115983193686299
28S-rRNA	CCAGTGCGCCCCGGGCGGGTCGCGCCGTCGGGCCCGGGGGA	2.03853093342497	1.70976167204322	0.0131804160682084	0.0836146939313969
28S-rRNA	ATGGAAGTCGGAATCCGCTAAGGAGTGTGTAACAACTCACCTGC	2.0360504034566	2.69577324250218	0.0162441960281848	0.0949432195967876
28S-rRNA	CCCCGCGCCCCCGCCCCGGCGACGGGGGGGG	2.03236830096306	0.694591774642399	0.0192051789113731	0.103629136522441
5.8S-rRNA	ACATTGATCATCGACACTTCGAACGCACTTGCGGCCCCGGGT	2.02911597947036	5.83500274422161	0.0337043191316381	0.144816303704973
5.8S-rRNA	GACACTTCGAACGCACTTGCGGCCCCGGGT	2.02376614214122	6.33050427633341	0.0236340180652634	0.117888044211095
28S-rRNA	TGGGTCGGGGTTTCGTACGTAGCAGAGCAGCTCC	2.02360389050978	7.50765211038623	0.023776414770175	0.118164432063605
28S-rRNA	TCCGCCGAGGGCGCACCACCGGCCCGTCTCGCCCGCC	2.01001157184052	3.38550688030048	0.0611607831933201	0.208442803017836
18S-rRNA	TGGCCGTTCTTAGTTGGTGGAGCGATTTGTC	2.0046410577279	3.47129899840305	0.0107851932907319	0.0743380278360341
28S-rRNA	TCTCTCTCTCTCTCCCCCGCTCCCCGTCCTCCCCCC	2.00442008931269	1.63075390572844	0.0847305252552434	0.254129216593509
28S-rRNA	CTGGGTCGGGGTTTCGTACGTAGCAGAGCAGC	1.99978073376161	3.93591754047631	0.0470908329190978	0.178642696628861
28S-rRNA	AATCGAACCATCTAGTAGCTGGTTCCCTCCGAAGTTTCCC	1.96425762113938	5.03288868577509	0.0136018970915968	0.0849916452889235
5S-rRNA	AAGCAGGGTCGGGCCTGGTTAGTACTTGGA	1.96200179912579	4.45135683671269	0.0239752342558938	0.118675387066685
28S-rRNA	CACCCCTCCTCCCCGCGCCCCCGCCCCGGCGACGGGGGGGGTGC	1.95328138803351	0.824473899513887	0.0517192995201091	0.187826933338384
18S-rRNA	TACCTGGTTGATCCTGCCAGTAGCATATGCTTGTCTCAA	1.94974535046074	7.74006431369117	0.0175334921131625	0.098863180538451
18S-rRNA	GGGGCCCGAAGCGTTTACTTTGAAAAAATTAGAGTGTTCAAAGC	1.94894932896592	5.02354136911481	0.110947355410365	0.297557229441322
18S-rRNA	AACGAACGAGACTCTGGCATGCTAACTAGTTACGCGACCCCC	1.94669192625528	6.29550670918265	0.0332725350464987	0.143409728660226
28S-rRNA	AGTGCGCCCCGGGCGGGTCGCGCCGTCGGGCCCGGGGGAGGTT	1.94291392841045	7.74401599135772	0.0260529840301559	0.124503187107287
28S-rRNA	CCGAGAGAGGGGCCCGT	1.9389640994884	3.86296019344032	0.0632221350192329	0.213150780340955
28S-rRNA	TCGCACGAAAGCCGCCGTGGCGCAATGA	1.93717711096805	6.46564005622982	0.103577868516819	0.285351163544476
28S-rRNA	CCGGCGGATCTTTCCCGCCCCCCGTTCCTCCCGACCCCTC	1.93129322718304	3.95849479306286	0.0382395663740901	0.156697629830076
28S-rRNA	CCGGCGGATCTTTCCCGCCCCCCGT	1.9296379965626	2.3356960487657	0.0405501239338463	0.162489569873557
45S-rRNA	TCGTACGACTCTTAGCGGTGGATCACTCGGCTCGTGCGTCGATG	1.92457597349058	1.72690968140646	0.0347481031469718	0.147969913636047
18S-rRNA	TTCGAAGACGATCAGATACCGTCGTAGTTCCGACCATAAACGAT	1.92212811578655	2.6330647254951	0.0451755104517787	0.173639706643349
28S-rRNA	CTAAGGCGAGCTCAGGGAGGACAGAAACCTCCCGT	1.91793300281148	5.30811624213363	0.107773977988818	0.292781086516636
18S-rRNA	CGCGGGGCCCGAAGCGTTTACTTTGAAAAAATT	1.9177333826846	2.98707726347407	0.0740947696486241	0.234073418612834
28S-rRNA	CACCCCTCCCACGGCGCGACCGCTCTCCC	1.91151548996475	3.69049210145481	0.0359090409613093	0.151058910118788
45S-rRNA	TTCGTGATCGATGTGGTGACGTCG	1.90672598212366	2.22968476863121	0.0675899557205114	0.221375099095852
28S-rRNA	ACCCCTCCTCCCCGCGCCCCCGCCCCGGCGACGGGGGGGG	1.9058950003704	4.8999743528701	0.0544004814004771	0.193493835328208
28S-rRNA	AGCAGTTGAACATGGGTCAGTCGGTCCTGAGAGA	1.90551618735313	2.09045467544745	0.0305554985700877	0.136424317225691
28S-rRNA	TCGCTGCGATCTATTGAAAGTCAGCCCTCGACAC	1.89791616452571	5.65228274171319	0.0262839460573997	0.124848383087588
28S-rRNA	GTGGAGAAGGGTTCCATGTGAACAGCAGTTGAACATGGGTC	1.88504513522784	4.27295	0.0202726322537365	0.107119668838949
28S-rRNA	CGTGGCGCAATGAAGGTGAAGGCCGGCGCGCTCGCCGGCCG	1.87972961845808	3.75438136787517	0.050683280679032	0.18634168756779
18S-rRNA	TACCTGGTTGATCCTGCCAGTAGCATATGCTTGTCTCAAAGAT	1.87758276146179	8.25399904585892	0.0311977854061399	0.138269467075989
28S-rRNA	TCCTTCGATGTCGGCTCTTCCTA	1.87740025294671	7.63346176994011	0.0981644068023815	0.276401644456993
28S-rRNA	ACGGTCCCCCGCGAGGGGGGCCCGGGCACC	1.87455593806555	5.63228511264355	0.050434788075863	0.185878607653495
5S-rRNA	TGGGAGACCGCCTGGGAATACCGGGTGCTGTAGGCTT	1.87269735038169	5.11380541945966	0.024608842527408	0.120140383959053
28S-rRNA	ACGGGGCGCGGCCGGA	1.86841471568411	1.67557773647356	0.0817128628102047	0.248507719527826
45S-rRNA	TACGCCTGTCTGAGCGTCGCTTG	1.86476335039856	3.95415715232987	0.0479277678335382	0.180532573380264
16S-rRNA	TCATTATTACCCTCACTGTCAACCCAACAC	1.86403751873663	7.33914990807485	0.0570033657105633	0.199467159899812
28S-rRNA	GCTGCGATCTATTGAAAGTCAGCCCTCGACACAAGGGTTTGT	1.85540519030112	8.92642416961309	0.0244894639634703	0.119880706326886
28S-rRNA	CGCCCCGAGAGAGGGGCCCGTGCCTTGG	1.85354097278016	3.05799409372755	0.0565934437161016	0.198701660826132
18S-rRNA	GAGCGGTCGGCGTCCCCCAACTTCTTAGAGGGACAAGTGGCGTT	1.84611559727797	3.73173097860536	0.0280119882574245	0.129385740684828
28S-rRNA	TGGGTCGGGGTTTCGTACGTAGCAGAGCAGCTCCC	1.82850640538357	6.14822784663515	0.0303713384289586	0.136046543922335
28S-rRNA	CGCTGCGATCTATTGAAAGTCAGCCCTCGACACAA	1.82834302012255	4.3824983922302	0.0355798828862847	0.150216956987653
45S-rRNA	TCGTACGACTCTTAGCGGTGGATCACTCGGCTC	1.82823400097606	7.55536334689505	0.0427897617636337	0.16783603325112
28S-rRNA	AATGTAGGTAAGGGAAGTCGGCAAGCCGGA	1.81765562495061	4.03588378478701	0.0432404637968622	0.168788984758777
28S-rRNA	CGTGGCGCAATGAAGG	1.81678279582444	3.07771776824777	0.0775446009246919	0.241047776444203
45S-rRNA	TTCGTGATCGATGTGGTGACGTCGTGCTCTCC	1.81462339217737	2.50860940946782	0.0852124630321545	0.255105300254757
28S-rRNA	CGTGGGGGGGCCGGGCCACCCCTCCCACGGCGCGACCGCTCTCC	1.81358678864674	2.16660582275555	0.0699877948242869	0.226228642361829
18S-rRNA	ATTTGCCAAGAATGTTTTCATTAATCAAGAACGAA	1.80717086076946	7.02136828205256	0.0342018761463973	0.146227515582502
18S-rRNA	TACCTGGTTGATCCTGCCAGTAGCATATGCTTGTCTCAAAGA	1.80318474815113	8.90812053989425	0.0532107742956983	0.191392063502687
28S-rRNA	CGGCCGATCGAAAGGGAGTCGGGTTCAGATCCCCGAATCCGGAG	1.79690983516732	5.00231617962396	0.0798809235555474	0.245131576596193
45S-rRNA	TCGTACGACTCTTAGCGGTGGATCACTCGGCT	1.78293179954069	5.5275888789986	0.0301084893480398	0.135283474011419
18S-rRNA	TACCTGGTTGATCCTGCCAGTAGCATATGCTTGTCTCAAAG	1.78170513003243	10.3903332212915	0.0498703889597787	0.184785278260554
5S-rRNA	AGTACTTGGATGGGAGACCGCCTGGGAATACCGGGTGCTGT	1.77413571152363	5.98608583680431	0.132617051693464	0.33009475639871
18S-rRNA	CAACTTCTTAGAGGGACAAGTGGCGTT	1.77074344698853	6.71873027309855	0.0507866216780345	0.186373867621261
28S-rRNA	CTCGTGGGGGGGCCGGGCCACCCCTCCCACGGCGCGACC	1.76910796522508	3.25575724109437	0.0639732571533239	0.214573675896365
28S-rRNA	AATCGAACCATCTAGTAGCTGGTTCCCTCCGAAGTTTCCCTC	1.76741212946907	8.14372959996742	0.0442118679852748	0.171150060060463
45S-rRNA	TCGTACGACTCTTAGCGGTGGATCACTCGGCTCGTG	1.76498516446796	4.55130163884297	0.041598729657133	0.164944517665916
45S-rRNA	ACGCCTGTCTGAGCGTCGCTTG	1.74617060592135	5.56260039073095	0.104405016601663	0.286565540748103
28S-rRNA	CGGGTCTTCCCGGAGTCGGGTTGCT	1.74147154081994	5.3268809661819	0.117560378123295	0.307529514408094
28S-rRNA	CTCCCCCGCTCCCCGTCCTCCCCCCTCCCCGGGGGAGCGC	1.74070532356482	3.82634853871949	0.0663975931920557	0.218887157982188
45S-rRNA	ACCGGATCCCCCGGGCCGCCGCCTCTGTCTCTGCCTCCGTT	1.73024707239909	4.02039237917514	0.0620618955967875	0.210497971113601
28S-rRNA	AGGTAAGGGAAGTCGGCAAGCCGGA	1.72897627035835	4.70338973779543	0.0561154764429617	0.197781271674966
18S-rRNA	ACGAACGAGACTCTGGCATGCTAACTAGTTACGCGACCCCC	1.72702065522966	3.37708740918481	0.0430774564352457	0.168435024550478
18S-rRNA	ACCTGGTTGATCCTGCCAGTAGCATATGCTTGTCTCAAAGATTA	1.71262356820563	2.91683786068668	0.0684834763850711	0.223155203509378
18S-rRNA	CGAGATTGAGCAATAACAGGTCTGTGATGCCCTTAGATGTC	1.71030170140847	2.47130078092337	0.157989359245248	0.364735020246214
28S-rRNA	GTTCGCCCCGAGAGAGGGGCCCGTGCCTTG	1.70948053385628	5.15230191072872	0.0425790244028109	0.167328996333226
45S-rRNA	CGTACGACTCTTAGCGGTGG	1.70907314592357	2.40568298550645	0.0932649299743716	0.268878171603029
28S-rRNA	CTCGTGGGGGGGCCGGGCCACCCCTCCCACGGCGCGACCGCTCT	1.70889362162417	2.74337097216844	0.0473561847429541	0.179037612397514
28S-rRNA	CTCCCCCGCTCCCCGTCCTCCCCCCTCC	1.70431364305818	3.68525184730094	0.0705419883392549	0.22718453152171
5S-rRNA	TTGGATGGGAGACCGCCTGGGAATACCGGGTGCTGTAGGCTTT	1.70352421314952	4.4008150454006	0.0720559310868532	0.230257098415795
5S-rRNA	GTCTGATCTCGGAAGCTAAGCAGGGTC	1.70055166716384	5.1883012179588	0.11618726821686	0.305748695063636
5.8S-rRNA	AGCGGTGGATCACTCGGCTCGTGCGTCGATGAAG	1.69525098865188	3.03267159113175	0.0694478793601432	0.225248112784307
28S-rRNA	CCGGCGGATCTTTCCCGCCCCCCGTTCCTCC	1.69072576120535	0.574279451534323	0.0441900311194676	0.171150060060463
18S-rRNA	AAAGCTGAAACTTAAAGGAATTGACGGAAGGGCACCACCAGG	1.68495620689606	3.90161180874196	0.0915141626012663	0.266561192424165
28S-rRNA	AGACGTGGCGACCCGCTGAATTTAAGCATAT	1.68444143004854	3.71210099895185	0.0905049836720986	0.264989477853975
45S-rRNA	CTCGTACGACTCTTAGCGGTG	1.67161593731379	2.70709810977317	0.112196951456467	0.2994306656339
16S-rRNA	TCATTATTACCCTCACTGTCAACCCAAC	1.66971948032123	5.68797235185848	0.0855009072549525	0.255594906967476
18S-rRNA	CTTTGGTGACTCTAGATAACCTCGGGCCGATCGCACGCCCC	1.66037877826171	2.90564888723084	0.108030563482481	0.293207828059926
5.8S-rRNA	ACATTGATCATCGACACTTCGAACGCACTTGCGGCCCCGGGTT	1.65683751100426	5.3369180598779	0.071463397736039	0.229225668338287
28S-rRNA	GAGGGGGGTCTCCCCCGCGGGGGCGCGCCGGCGTC	1.65630581913945	3.55489234305746	0.0961500885020422	0.273676024562911
28S-rRNA	GATGTCGGCTCTTCCTA	1.65378800070938	-0.271612	0.0420259367521449	0.16611658462578
28S-rRNA	ATGGAAGTCGGAATCCGCTAAGGAGTGTGTAACAACTCAC	1.64977504659468	2.33588393294328	0.0986178664747029	0.277119434822295
45S-rRNA	TCGTACGACTCTTAGCGGTGGATCACT	1.64228372184373	6.26911489651173	0.063080053747552	0.212891916384854
28S-rRNA	ATAGCGACGTCGCTTTTTGATCCTTCGATGTCGGCTCTTCCT	1.63810761423033	5.20762970397204	0.0523934017785109	0.189371361949336
28S-rRNA	CGAACCATCTAGTAGCTGGTTCCCTCCGAAGTTTCCCTC	1.63363175709919	7.77074432730334	0.0731703710819398	0.231994749411113
28S-rRNA	TGGGTCGGGGTTTCGTACGTAGCAGAGCAGCTC	1.63311299770878	5.78462355851319	0.0747243544025831	0.235332631591288
28S-rRNA	CCTCGCTGCGATCTATTGAAAGT	1.6321752519691	6.28813416682464	0.195435676888544	0.409799824587693
28S-rRNA	CGGCGGATCTTTCCCGCCCCCCGT	1.62298481260283	3.45912846343395	0.0698970760179534	0.226025041890232
28S-rRNA	TGCGATCTATTGAAAGTCAGCCCTCGACAC	1.61792140240546	3.20463641899875	0.0711507034764451	0.228627561082108
18S-rRNA	TACCTGGTTGATCCTGCCAGTAGCATATGCTTGTCTCAAA	1.61751178550858	7.82330877745454	0.0676845338275465	0.221581296505955
28S-rRNA	ACGAAAGCCGCCGTGGCGCAATGAAG	1.6173508975052	4.48492761652204	0.0646546316714427	0.215660968053241
28S-rRNA	CTGGGTCGGGGTTTCGTACGTAGCAGAGCAGCTCCC	1.61700621877837	10.0748698473662	0.0472482667152212	0.178817200324273
28S-rRNA	ACCCGGCGGCGGGTCCGGCCGTGTCGGCGGCCCGGCGG	1.61583879244154	1.22277288875263	0.0816283489005849	0.248389717272435
28S-rRNA	GTGCGCCCCGGGCGGGTCGCGCCGTCGGGCCCGGGGGAGGT	1.61540733835895	2.22506255718971	0.0981970421847455	0.276413397453555
28S-rRNA	CCAGTGCGCCCCGGGCGGGTCGCGCCGTCGGGCCCGGGGGAGGT	1.60227324528621	7.98614800495215	0.0939152209590318	0.269954508350058
28S-rRNA	TCCGCAGCAGGTCTCCAAGGTGAACAGCCTC	1.60208064614914	4.74937977042698	0.0842058103828955	0.253172036216182
28S-rRNA	CGCCCCGAGAGAGGGGCCCGTGCCTTGGA	1.59431955219936	6.11329308288693	0.154274631210809	0.360342565319875
16S-rRNA	TCATTATTACCCTCACTGTCAACCC	1.59307667603972	6.42199235174939	0.123580575915192	0.316544149590438
28S-rRNA	GGCCCGGGTCTTCCCGGAGTCGGGTTGCTTGG	1.59212101999231	3.60656114340309	0.106086656111426	0.289813739110501
5S-rRNA	TTGGATGGGAGACCGCCTGGGAATACCGGGTGCTGTAGGCTT	1.59033440137926	5.26161541001776	0.0840624016734425	0.253103289560175
45S-rRNA	TCGTACGACTCTTAGCGGTGGATCACTCGGCTCGT	1.58991565108582	7.48434130115655	0.0574995442330727	0.20044911688266
18S-rRNA	CAGCCACCCGAGATTGAGCAATAACAGGTCTGTGATGCCCTTA	1.58900784969086	3.07645147712153	0.107998961943412	0.29317087071433
28S-rRNA	CCTCGCTGCGATCTATTGAAAGTCAGCCCTCGAC	1.58858294293398	3.96125874389377	0.090889168670684	0.265659734355535
18S-rRNA	GGCGAGCCACCGCCCGTCCCCGCCC	1.58432706060788	0.871255946259467	0.0489254192225189	0.18283660218851
28S-rRNA	AGACGTGGCGACCCGCTGAATTTAAGCATATTAGTC	1.58063661136264	4.01239685506343	0.0858079119906812	0.256088387652892
18S-rRNA	GAGCGGTCGGCGTCCCCCAACTTCTTAGAGGGAC	1.57519062888463	6.61805620207468	0.1076377254029	0.292625901264897
28S-rRNA	CTCGCTGCGATCTATTGAAAGTC	1.57126637158924	9.88684079056598	0.134651465930449	0.332731834196378
18S-rRNA	AATTCCGATAACGAACGAGACTCTGGCATGCTAACTAGTT	1.56807605564803	8.08370072921056	0.120918235474902	0.312520769849163
28S-rRNA	CGCTAAACCATTCGTAGACGACCTGCTTCTGGGTCGGGGTT	1.56780160065733	1.27572286819196	0.11142520108342	0.298200985529607
18S-rRNA	ACCGCCCGTCCCCGCCCCTTGCCTCTCGGCGCCC	1.56665452171945	1.84289603758644	0.167324286143954	0.377254492113111
45S-rRNA	ACGACTCTTAGCGGTGGATCACTCGGCTCGTGCGTCGATGAAG	1.5610414153903	2.11533195932611	0.0433496062495167	0.168923572272057
28S-rRNA	AGTCCGCCCGGAGGATTCAACCCGGCGGCGGGTCCGGCCG	1.5491614901599	7.05166225947285	0.158374675421822	0.36520944745383
28S-rRNA	AGCGACGTCGCTTTTTGATCCTTCGATGTCGGCTCTTCCT	1.54692927158485	9.19381204177002	0.0676981699576379	0.221581296505955
28S-rRNA	TCTCTCTCTCTCTCCCCCGCTCCCCGTCCTCCCCCCT	1.54619763583149	4.16268079298249	0.143016074859259	0.344459963989477
28S-rRNA	TGGGAAACGGGGCGCGGCCGG	1.54574645395977	0.821313925284915	0.184314353940039	0.396739506612515
18S-rRNA	ATTAAATCAGTTATGGTTCCTTTGGTCGCTCGCTCCT	1.53993356243939	4.23056228846226	0.0754446622327261	0.237005866073553
28S-rRNA	AGGCCCCCGGCGCCCCCCCGG	1.53564234625793	2.90483331393453	0.130029837880396	0.326597286176939
28S-rRNA	TGGGATTATGACTGAACGCCTC	1.53434797916369	3.85685400649699	0.051689301011554	0.187825968744838
18S-rRNA	AATTCCGATAACGAACGAGACTCTGGCATGCTAACTAGT	1.53015600887874	4.84412099122188	0.16592452456066	0.375240798399461
28S-rRNA	AGCGCCGCGGAGCCTCGGTTGGCCTCGGATAGCCGGT	1.52797806691818	5.36833020854085	0.0478119659645549	0.180245804160086
18S-rRNA	ATTAAATCAGTTATGGTTCCTTTGGTCGCTCGCTCC	1.52141016255748	3.06853359215463	0.0869522045270997	0.258085922431947
18S-rRNA	ACTTGGATAACTGTGGTAATTCTAGAGCTAATACATGCCGAC	1.51264573099798	7.66921835865608	0.109230180781368	0.295135437768263
18S-rRNA	TTGACGGAAGGGCACCACCAGG	1.51127870112588	4.11590837417087	0.11951461831785	0.310520846859942
28S-rRNA	AGAAAAGGTGTTGGTTGATATAGACAGCAGGACGGTGGCC	1.50929288312504	5.61196465808258	0.161989443068387	0.370609110380039
28S-rRNA	CGTGGCGCAATGAAGGTGAAGGCCGGCGCGCTCGCCGGCC	1.50331474401371	2.41349190436886	0.104850804842319	0.287255961299938
28S-rRNA	CGTTCCTCCCGACCCCTCC	1.50219819892585	7.45031758313962	0.109218353288335	0.295135437768263
28S-rRNA	TGGGTAAGAAGCCCGGCTCGCTGGCG	1.50084461486963	4.16734721175335	0.0978657621375719	0.275991136906975
28S-rRNA	TGGGTCGGGGTTTCGTACGTAGCAGAGC	1.50072025181222	5.47080461781708	0.10029782032119	0.279527230134335
5.8S-rRNA	ACTCTTAGCGGTGGATCACTCGGCTCGTGCGTCGA	1.49944531631192	4.72666	0.096630282716248	0.274515552205918
16S-rRNA	TAGAATCTTAGTTCAACTTTAAATTTGCCCACAGAACC	1.49047370882096	2.28077596743635	0.0799266430909363	0.24519912640284
18S-rRNA	TACCTGGTTGATCCTGCCAGTAGCATATGCTTGTCT	1.49043677220245	6.50985500184418	0.073058120652292	0.231808498030466
18S-rRNA	TCCTGCCAGTAGCATATGCTTGTCTCAAAGA	1.49034365970479	2.58423600098476	0.136965689402207	0.335943078986665
18S-rRNA	ACCCGGCCCGGACACGGACAGGATTGACAGATTGATAGCT	1.48648935140893	2.99199250645248	0.192130436145936	0.405899201608981
28S-rRNA	GGGTCTTCCCGGAGTCGGGTT	1.48196594976122	5.00480616957793	0.0970527363525173	0.275088217750824
28S-rRNA	ATTGAAAGTCAGCCCTCGACACA	1.47911462037295	5.82714482314183	0.106344093038906	0.290247804301243
18S-rRNA	TACCTGGTTGATCCTGCCAGTAGCATATGCTTGTCTCA	1.47455885990359	9.55923044941135	0.0767576089030878	0.239560747219842
28S-rRNA	CTGGGTCGGGGTTTCGTACGTAGCAGAGCAGCTCCCT	1.46273122763218	8.04219206376596	0.134487059195023	0.33257611466363
12S-rRNA	ATCCCTCTAGAGGAGCCTGTTCTGTAATCGATAAACCCCGATC	1.45909563251388	2.45558215963109	0.185105777349031	0.397445900496122
28S-rRNA	CACCCCTCCCACGGCGCGACCGCTCTCC	1.45564907242963	3.91701695392657	0.131535952744055	0.328793243854165
5S-rRNA	TGGGAGACCGCCTGGGA	1.45564345179592	2.90695538844891	0.183656542813338	0.3960771505311
28S-rRNA	AGTCTGGCACGGTGAAGAGACATGAGAGGTGTAGAATA	1.45184899876122	7.14764366633421	0.0846091148290989	0.253858490857563
45S-rRNA	ACGCCTGTCTGAGCGTCGCTTGCC	1.45060912473299	8.48256790926452	0.117012427062394	0.30705402020993
28S-rRNA	ACCCCTCCTCCCCGCGCCCCCGCCCCGGC	1.44908056674287	7.00073266122412	0.190218894518358	0.403744557232259
28S-rRNA	GGTGGGATCCCGAGGCC	1.44740710887685	2.0363143369013	0.0859524140691375	0.256183030708586
5S-rRNA	TACCACCCTGAACGCGCCCGATCTCGTC	1.44681320599162	4.87480789647417	0.188842946847194	0.401818153838416
28S-rRNA	GTGGAGAAGGGTTCCATGTG	1.44561754278407	3.37165179878058	0.0739078399326099	0.233528144745391
28S-rRNA	CCCGCGGACGCTACGCCGCGACG	1.43963431808454	2.88960695039201	0.0658851369914814	0.218114057290443
18S-rRNA	TCCTGCCAGTAGCATATGCTTGTCTC	1.43786148721241	4.79602153137317	0.0651076842863254	0.21650762169551
28S-rRNA	ATGACTCTCTTAAGGTAGCC	1.43348021780778	5.83101801641899	0.177433304845354	0.388650940914286
12S-rRNA	ATAGGTTTGGTCCTAGCCTTTCTATT	1.43110380003698	4.97132751396789	0.186176430078238	0.398712927135504
28S-rRNA	AACCCGGCGGCGGGTCCGGCCGTGTCGGCGGCCCGGCGGA	1.4295349769641	3.3913352818578	0.114975550011616	0.304107811250908
12S-rRNA	CCCAATAAAGCTAAAACTCACCTGAGTTGTAAAAAACTC	1.42668191058405	2.94800657774611	0.14166475975717	0.342687221107792
28S-rRNA	CTGTCCCCGCCGGCGGGCCGCCCCCCCCCTCC	1.42622035374609	4.3759786510152	0.147044188936749	0.350536315276096
45S-rRNA	CGGTCGTGTGTGGGTTGA	1.41673771334097	3.6570473346731	0.180356167384127	0.392050391322664
5S-rRNA	TGGATGGGAGACCGCCTGGGAATACCGGGTGCTGTAGGCTT	1.41495836487179	4.82501572866886	0.104499746607961	0.28658810881379
18S-rRNA	TGGTTCCTTTGGTCGC	1.41089666318154	4.40001248378794	0.127125151625879	0.322230927795591
28S-rRNA	ACCCCTCCCACGGCGCGACCGCTCTCC	1.4077086109084	6.01162460918676	0.129597348033333	0.325981055333135
28S-rRNA	CTCGGCCGATCGAAAGGGAGTCGGGTTCAGATCCCCGAATCCG	1.40643969943457	4.94446546309402	0.103605352848274	0.285378651027325
28S-rRNA	AACTTCGGGATAAGGATTGGCTCTAAGGGCTGGGTCGGT	1.40594026277442	3.47328480090712	0.134537958970214	0.332590729325667
18S-rRNA	CCGACGGGCGCTGACCCCCTTCGCGGGGGGGATGCGTGC	1.40429735153641	4.37613137528176	0.0779849941278658	0.241449836520103
28S-rRNA	GTGCGCCCCGGGCGGGTCGCGCCGTCGGGCCCGGGG	1.40420701339631	1.99660037336893	0.0925234786937728	0.267961121831946
28S-rRNA	CCTTCGATGTCGGCTCTT	1.39650190583902	3.25672146495503	0.178049500874077	0.389268362895431
18S-rRNA	AGGACCGCGGTTCTATTTTGTTGGTTTTCGGAACTGAGGCC	1.39158092890431	6.56759470445478	0.0911564801705139	0.266180728387868
5.8S-rRNA	TTCCTCCCGGGGCTACGCCTGTCTGAGCGTCGCTT	1.39146443560939	5.48756934097083	0.134606823954338	0.332710513613292
5.8S-rRNA	TCCTCCCGGGGCTACGCCTGTCTGAGCGTCGCT	1.39077265149774	9.22457517995136	0.137974855864674	0.337495644827568
28S-rRNA	TCCCCCGACCGGCGACCGGCCGCCGCCGGGCGC	1.38770329072925	4.3106845268174	0.157157559000392	0.364061150300247
45S-rRNA	TCGTACGACTCTTAGCGGTGGATCACTCGGCTCG	1.38688800215942	5.00215295542852	0.110024468396202	0.296440323906917
28S-rRNA	GGGTCTTCCCGGAGTCGGGT	1.38575001533722	4.86166965833515	0.0981759107665779	0.276401644456993
28S-rRNA	GTGAAGAGACATGAGAGGTGTAGAATA	1.38527958550464	3.17599722856466	0.083253446891973	0.251702526246868
18S-rRNA	TCGGCGCCCCCTCGATGCTCT	1.38302903012157	3.81843323858993	0.0668007845538764	0.219806134237533
5S-rRNA	TGGATGGGAGACCGCCTGGGAATACCGGGTGCTGTAGGCTTT	1.37157889478185	4.15331652331535	0.145909499551708	0.348984637404677
28S-rRNA	GGCGAGCTCAGGGAGGAC	1.37101108476666	4.26406388200063	0.093216812705527	0.268878171603029
28S-rRNA	AGCCTCTGGCATGTTGGAACAATGTAGGTAAGGGAAGTCGGC	1.37069559080231	6.37380672224183	0.0787329577795479	0.242843130513607
28S-rRNA	CGCGGCCGCCCCCGGGGAGCCCGGCGGGCG	1.36608137233577	1.18738842865576	0.218214032915814	0.436240734677542
28S-rRNA	TTCGATGTCGGCTCTTCCTA	1.36246357429561	3.69790429466009	0.0955717498049987	0.272935370282285
18S-rRNA	TTGACGGAAGGGCACCACCAGGAGTGGAGCCTGCGGCTT	1.36124994153328	2.64691099081563	0.150852892176294	0.355971771187866
18S-rRNA	TCTTTGGGTTCCGGGGGGAG	1.35959112832189	3.17220038675388	0.147698483781012	0.351588036406629
28S-rRNA	CCTTCGATGTCGGCTCT	1.35704738087829	1.97738831533609	0.213429488389574	0.430850042134793
5S-rRNA	ACGGCCATACCACCCTGAACGCGCCCGATCTCGTCTGATCT	1.35686103943845	2.65083576618333	0.212265835891324	0.429618250666062
45S-rRNA	GTACGACTCTTAGCGGTG	1.35437641663984	1.68744601002622	0.152451683507552	0.35813732423355
18S-rRNA	AGTAGCATATGCTTGTCTCAAAGATTAAGCCATGCATGTCT	1.35333622158827	4.37197077585969	0.183306640922457	0.395667578611888
28S-rRNA	CTCGGGGGGCCCCGTCCG	1.3480937813692	2.33257943175831	0.131116433173733	0.328382074796246
28S-rRNA	GTTCCTCCCGACCCCTC	1.34272866279441	6.94919381266228	0.111514988313447	0.298294359123317
28S-rRNA	GCTCGGGGGGCCCCGTCCGTCCG	1.34016186068277	4.95734507303794	0.113122594093484	0.300915699464406
28S-rRNA	TCCCTCCGAAGTTTCCCTC	1.33697779331562	4.30917816160872	0.112195814850082	0.2994306656339
18S-rRNA	CGGCCCTGGCGGAGCGC	1.33436368145789	3.18813227399307	0.139816993247827	0.339969690771602
18S-rRNA	GGCGAGCCACCGCCCGTCCCCGCCCC	1.33150238921951	4.63768910905917	0.133317736503593	0.331130949679273
28S-rRNA	CGGGGCCACGCGCGCGTCCCCCGAAGAGGGGGACGGCGGA	1.32793087026596	3.97879541067633	0.157363674985924	0.364285130443033
28S-rRNA	AGGTGTCCTAAGGCGAGCTCAGGGAGGACAGAAACCTCCCGT	1.32742727846894	3.48963145344507	0.263566828549708	0.486403585666114
28S-rRNA	AGCCTCGGTTGGCCTCGGA	1.32641056585301	2.04288450480921	0.207117323645165	0.423881919992446
28S-rRNA	AGCGCCGCGGAGCCTCGGTTGGCCTCGGATAGCCGG	1.32547438085348	0.373692726056586	0.15627742119279	0.363043785501449
28S-rRNA	GTGCGCCCCGGGCGGGTCGCGCCGTCGGGCCCGGGGGAGGTT	1.32506761314975	2.45919880569543	0.17854811411311	0.390044600396383
28S-rRNA	CCTCCGTTGCCCTCGGC	1.32308204964684	2.5852232825091	0.153433586295074	0.359511411556131
28S-rRNA	ACCCTACTGATGATGTGTTGTTGCCATGGTAATCCTGCTCAG	1.32270362695329	1.99163246239333	0.185503383692567	0.397732013256646
28S-rRNA	ACCCCTCCTCCCCGCGCCCCCGCCCCGGCGACGGGGGG	1.32177173494628	1.39272539323506	0.127022890037333	0.32217922044504
28S-rRNA	CTGTCCCCGCCGGCGGGCCGCCCCCCCCCTC	1.32091380005755	2.8832419289152	0.205589205247634	0.422079299085854
28S-rRNA	TCTCTCTCTCTCCCCCGCTCCCCGTCCTCCCCCCTC	1.32055383136841	2.90007804147898	0.258318136914855	0.481613618093468
28S-rRNA	GAGCGTCGGGCCCATACCCGGCCGTCGCCGGCAGTCG	1.31828697260422	3.51418516611708	0.110273102627946	0.296632537461908
28S-rRNA	AGCTCTCGCTGGCCC	1.31724499356764	4.77419310642391	0.185417470359803	0.397732013256646
28S-rRNA	CTCTCTCTCTCTCCCCCGCTCCCCGTCCTCCCCCCTC	1.31620168492494	4.66808783908215	0.186331869309135	0.39892248510746
18S-rRNA	AAAGCATTTGCCAAGAATGTTTTCATTAATCAAGAACGAA	1.30944622506991	1.7516419312212	0.164324935803005	0.373472172039534
18S-rRNA	GCCCCTTGCCTCTCGGCGCCCCCTC	1.30664585346345	1.99067115289179	0.231648177747288	0.451877363874543
5.8S-rRNA	CGGCCCCGGGTTCCTCCCGGGGCTACGCCTGTCTGAGCGTCGCT	1.30241672065993	1.37198433306794	0.199558641607876	0.414984765189565
28S-rRNA	CCGGCGGATCTTTCCCGCCCCCCGTTCCTCCCGACCCCT	1.3015264335646	4.20606649869171	0.190422102281692	0.403956890668155
28S-rRNA	TTGCCCTCGGCCGATCGAAAGGGAGTCGGG	1.30054658502264	2.85503990660029	0.253191156744916	0.475766265981386
28S-rRNA	GCGCGCGGGTCGGGGGGCGGGGCGGACTGTCC	1.29390779246673	2.23451407060476	0.255517915115894	0.478483346847121
28S-rRNA	CTCTCTCTCTCTCCCCCGCTCCCCGTCCTCCCCCCTCCC	1.29203704346091	2.76851694028014	0.225871849466419	0.445054637755603
45S-rRNA	CCTTGGCCGTCGTGTGGCGTGTGCCACCCC	1.29102692024612	3.14998942187581	0.222911762895086	0.442060617651576
28S-rRNA	CGCGGGCCGGTCCCCCCCGCCGGGTCCGCCCCCGGGGCCGCGGT	1.28900549625424	2.45409873525275	0.153592426580747	0.359714265531939
28S-rRNA	CTGGGTCGGGGTTTCGTACGTAGCAGAGCAGCTCCCTCGC	1.28893501773104	1.4308847801359	0.189349656422913	0.402371105377382
28S-rRNA	CCGGGTCTTCCCGGAGTCGGGTTGCTTG	1.28614397601651	1.01813940372283	0.130301740883173	0.327028279928653
18S-rRNA	AAGTGGCGTTCAGCCACCCGAGATTGAGCAATAAC	1.28517552389724	5.33894152547145	0.194900271014739	0.409008270347426
28S-rRNA	TCTCTCCCCCGCTCCCCGTCCTCCCCCCT	1.28473788114893	3.22167094674407	0.196764536938657	0.411740528451482
28S-rRNA	CCTCCGTTGCCCTCGGCC	1.28202502694593	4.27716400699053	0.228613404972687	0.448666881105197
18S-rRNA	TACGCACGGCCGGTAC	1.28163454146195	2.34067121726395	0.179538570051721	0.391003103595604
5.8S-rRNA	ATTGATCATCGACACTTCGAACGCACTTGCGGCCCCGGGTT	1.27127619356104	8.84749031682786	0.163006581811466	0.371736190558017
28S-rRNA	CGTGCCTTGGAAAGCGTCGCGGTTCCGGCGGCGTC	1.26985040130697	5.61376522961051	0.249268128171752	0.470618456952482
28S-rRNA	CCGTCTCCGCCCCCCGGCCCC	1.26901885503935	5.15259768575937	0.2062892170312	0.422770999098013
28S-rRNA	AACAGCAGTTGAACATGGGTCAGTCGGTCCTGAGAGAT	1.26829626772855	3.23588468987998	0.144789964988336	0.347193471502629
45S-rRNA	TCGTACGACTCTTAGCGGTGGATCACTCGGCTCGTGCGTC	1.26788975727139	5.83591822274293	0.157989937915374	0.364735020246214
28S-rRNA	AAGTCAGAATCCCGCCCAGGCGGAACGATACGGC	1.26096653933211	3.57322166828787	0.236653111895104	0.456987438819751
28S-rRNA	CGCCACGCAGTTTTATCCGGTAAAGC	1.25933025410967	3.4566209600664	0.127714710358751	0.323139614710476
28S-rRNA	AAATGGATGGCGCTGGAGCGTCGGGCCCATACCCGGCCGTCGC	1.25837163258491	2.32752886262445	0.200537839754259	0.41584624422264
28S-rRNA	AGTGCGCCCCGGGCGGGTCGCGCCGTCGGGCCCGGGGG	1.24898345896194	3.56214167985191	0.102323081435944	0.28309038535087
28S-rRNA	CTCTCTCTCTCTCCCCCGCTCCCCGTCCTCCCCCCTCC	1.24791354237336	3.46379087835323	0.208988392934529	0.425946460768412
16S-rRNA	AAACCTACCGAGCCTGGTGATAGCTGGTTGTCCAAGA	1.24665339301443	3.80211119539126	0.138000640889313	0.337495644827568
28S-rRNA	CGGAGGGGGCGGGCTCCGGCGGGT	1.24591672304427	4.38767249167174	0.206655278402573	0.423255144269424
28S-rRNA	GGCGGGAGCCCCGGGGA	1.24430195883996	3.41673075819131	0.186904146095478	0.399480324708373
18S-rRNA	TACCTGGTTGATCCTGCCAGTAGCATATGCTTGTC	1.23854314763811	7.35506991434506	0.131453590407213	0.328704552420307
28S-rRNA	TCCCCCGCCCCACCCCGCGCGCGCCGCTCGC	1.2344884112264	4.32498792884408	0.217842478918831	0.435949789851931
45S-rRNA	TCGTACGACTCTTAGCGGTGGATCACTC	1.23442289898698	5.49394944309376	0.146336759274654	0.349657902618446
12S-rRNA	ATAGGTTTGGTCCTAGCCTTTCT	1.23297895059176	6.7465136450522	0.221735895732734	0.440613553454197
28S-rRNA	GGTCGGCGGGCGGCGGGGCGGGGC	1.23046797348261	3.62823796226744	0.217923520070156	0.436034282639452
28S-rRNA	CCGTCTCCGCCCCCCGGCCCCGCGTCCTC	1.22895629083708	4.11470865707967	0.193373456799267	0.407363752815307
28S-rRNA	AGACGTGGCGACCCGCTGAATTTAAGCATA	1.22777443050277	4.57234378557532	0.238554992923735	0.45930393491318
18S-rRNA	TACCTGGTTGATCCTGCCAGTA	1.22661911775729	0.264278672486545	0.204932267747093	0.42117612069838
28S-rRNA	GATCTATTGAAAGTCAGCCCTCGACAC	1.22642610793168	3.98519816306907	0.106170299763209	0.289945058877545
28S-rRNA	GCGCCGGGCCCGGGTCTTCCCGGA	1.22184446143182	4.07493307113808	0.174086371761117	0.384679672777276
28S-rRNA	GCGCTGGAGCGTCGGGCCC	1.22182031063847	3.7186432523842	0.181833522003884	0.393686843164471
12S-rRNA	ATAGGTTTGGTCCTAGCCTTTCTATTAGCTCT	1.22119718909963	2.86150578938733	0.197301531138879	0.412202925173946
45S-rRNA	TCGTACGACTCTTAGCGGTGGATCACTCG	1.22069793979002	4.5559023875959	0.125966120180826	0.320402924116805
28S-rRNA	TCGGGGTTTCGTACGTAGC	1.22065453340085	4.67036016213771	0.116907162391407	0.30687240738502
28S-rRNA	TCTGGCACGGTGAAGAGACATGAGAGGTGTAGAATA	1.22053717585946	3.74337084266941	0.19276130421903	0.406652260912956
28S-rRNA	AAGGCGAGCTCAGGGAGGACAGAAACCTCCCGTGGAGC	1.21824206275784	4.82907905752636	0.22420467165339	0.443162404828654
18S-rRNA	CCACCGCCCGTCCCCGCCCCT	1.21534144567296	2.53862985748314	0.203520049917682	0.41963552325575
28S-rRNA	TCCGGCCGTGTCGGCGGCCCGGCGGATC	1.21464910515372	2.31562678036331	0.129284616495492	0.325477765790428
28S-rRNA	GTGGCGACCCGCTGAATTTAAGCAT	1.21423360675589	4.75798544346238	0.240536053581547	0.461291554050918
28S-rRNA	GGGCCCGGGTCTTCCCGGAGTCGGGTTGCTTG	1.21179956442257	2.56372845051618	0.136467714042873	0.335521897477709
45S-rRNA	CGGTGGATCACTCGGCTCGTGCGTCGATGAAGAACGCAGCT	1.20808488793545	5.18903949604481	0.152596367151061	0.358322296302139
28S-rRNA	AGACGACCTGCTTCTGGGTCGGGGTTTCGTACGTAGCAGA	1.20769893691681	4.01018596270875	0.111084317249196	0.297718448613485
18S-rRNA	GAAGACGGTCGAACTTGACTATCTAGAGGAAGTAAA	1.20666008799444	3.02670336987909	0.198225341587888	0.413311754057835
45S-rRNA	TTCGTGATCGATGTGGTGACG	1.20478254188947	1.1199293665624	0.157187356594561	0.364068073294678
28S-rRNA	CGGCTCCGGGACGGCTGGGAA	1.20225233760679	2.26749628681862	0.201910116448677	0.417523380468082
28S-rRNA	CCCTCGCTGCGATCTATTGAAAGTC	1.20093604391158	5.78985562191042	0.121366089447718	0.313085713576079
28S-rRNA	CAGTGCGCCCCGGGCGGGTCGCGCCGTCGGGCCCGGGGGAG	1.20068786027346	3.91182457308544	0.263264535724368	0.486185698225218
28S-rRNA	TGGCCTCCGTTGCCCTCGGCCGATCGAAAGGGAGTCGGGTT	1.19876543122776	2.30002752474719	0.146443485716983	0.349679601298118
28S-rRNA	TGTTGTTGCCATGGTAATCCTGCTCAGTACGAGAGGAACC	1.19784686813344	1.96704875472883	0.211063954755522	0.428355767737768
28S-rRNA	TCGTCCGACCTGGGT	1.19636370329378	2.38968324981788	0.163268177591294	0.372020486848713
28S-rRNA	CGTGCCTTGGAAAGCGTCGCGGTTCCGGCGGCGT	1.19627250167375	5.37182026844204	0.26796992765562	0.491690431192509
18S-rRNA	GAAGACGATCAGATACCGTCGTAGTTCCGACCATAAAC	1.18747481400614	3.73804782098954	0.165185076591454	0.374290499992227
28S-rRNA	TTGGAACAATGTAGGTAAGGGA	1.18426151086601	2.26592812439453	0.218069270802098	0.436165298569939
18S-rRNA	CCCTCGGATCGGCCCCGCCGGGGTCGGCCC	1.18238814059501	0.447916256370802	0.154256181502369	0.360342565319875
28S-rRNA	TGGCTCGGGGGGCCCCGTCCGTCCG	1.17922674478149	3.34450423623481	0.192042932872153	0.40581952926484
18S-rRNA	ATCAGTTATGGTTCCTTTGGTCGCTCGCTC	1.17840786480013	4.16495811722678	0.214543199689043	0.432241836377592
5.8S-rRNA	CGGTGGATCACTCGGCTCGTG	1.17799228781438	3.31703530329419	0.221535788594649	0.440611870410123
18S-rRNA	ATTTATCAGATCAAAACCAACCCGGTC	1.17736185590617	8.14315107240061	0.265545700435645	0.48878129135095
28S-rRNA	CCGGCGACGGGGGGGGTGC	1.17735065895241	1.21949099726188	0.246842368482005	0.468120657906855
18S-rRNA	TACCTGGTTGATCCTGCCAGTAGCATATGCTT	1.17693064929755	3.17297219677929	0.213311483252859	0.430665158348385
5.8S-rRNA	ACTTCGAACGCACTTGCGGCCCCGGG	1.17358798078492	2.61490924242417	0.156743215996917	0.3635042202256
28S-rRNA	AAGGCGAGCTCAGGGAGGACAGAAACCTCCCGT	1.17250592579022	8.97290411680801	0.329351690178046	0.552682921720438
28S-rRNA	GCTCGCCGGCCGAGGTGGGATCCCGAGGCCTCTC	1.17163125388848	6.08218454092567	0.173330445573893	0.383998313848876
45S-rRNA	CGTACGACTCTTAGCGGTGGATCACTCGGCTC	1.17124868745993	4.4519658007352	0.24169721830242	0.462701862072548
28S-rRNA	TCCCCGCCGGCGGGCCGCCCCCCCCC	1.17119224585153	2.94929852712527	0.280789205661005	0.504908961577497
28S-rRNA	CGTGAGACAGGTTAGTTTTACCCTACTGATGATGTGTTGTTGCC	1.17091662284426	2.82331107275098	0.167666685583454	0.377661274242903
28S-rRNA	CTCGGGGGGCCCCGTCCGTCCG	1.16764114816357	2.47663804359824	0.213969601393437	0.431406119024666
28S-rRNA	GCGCCCCGGGCGGGTCGCGCCGTC	1.16575618281613	2.7215670939363	0.180524951263131	0.392109955796961
28S-rRNA	TCGCTGCGATCTATTGAA	1.16406801914821	2.60345882839319	0.290026772604445	0.514218666546124
28S-rRNA	TCCCGAGGCCTCTCC	1.16155701679039	3.38182986263626	0.230357261019048	0.450678553993218
28S-rRNA	AGCAGGACGGTGGCCA	1.16123404405329	2.32163356652276	0.260007111785049	0.483009634676372
28S-rRNA	TCTCTCTCTCTCCCCCGCTCCCCGTCCTCCCCCCT	1.15739310991401	4.35069879542621	0.258428628440352	0.481613618093468
5.8S-rRNA	ACTCTTAGCGGTGGATCACTCGGCTCG	1.15501195294419	4.88242796038957	0.158193064099535	0.364893892441846
18S-rRNA	TAAATCAGTTATGGTTCCTTTGGTCGCTCGCTC	1.15278900288269	3.86605569564847	0.233645133279945	0.453790992834243
28S-rRNA	TCCGCAGCAGGTCTCCAAGGTGAAC	1.14975466016979	5.9576158087807	0.178259692676688	0.38962339103281
18S-rRNA	TACCTGGTTGATCCTGCCAGTAGCATATGCTTGTCTC	1.14556474185184	13.6209557291762	0.153682205055982	0.359728990112666
18S-rRNA	TGGTTAATTCCGATAACGAACGAGACTCTGGCATGCTAAC	1.14409852372607	2.57021802771402	0.220940614592128	0.439803756071104
18S-rRNA	CGTGCATTTATCAGATCAAAACCAACCCGGTC	1.14403251400091	2.67179401157419	0.204148645838165	0.420445619179776
28S-rRNA	ACGCGCCCCGCGCGCGCGGGAGGGCGCGTGCCCCGCCGCGCGC	1.14387115084254	6.35964606250283	0.176523131508751	0.387621261357049
28S-rRNA	CGCCCCGAGAGAGGGGCCCGTGCCTTGGAAA	1.14280269439741	3.9251694598835	0.209573237796518	0.426692583588201
5S-rRNA	GTCTACGGCCATACCACCCTGAACGCGCCCGATCTCGTCTG	1.14079081258577	2.5728433385549	0.23538722913959	0.455489936159124
28S-rRNA	GAGCGTCGGGCCCATACCCGGCCGTCGCCGGCAGTCGA	1.13831060612326	2.32294031664189	0.196684212325866	0.411625285033244
28S-rRNA	CTCTCTCTCCCCCGCTCCCC	1.13783447122429	2.59256808299234	0.252853776812776	0.475404383483254
28S-rRNA	TCCGCAGCAGGTCTCC	1.13564972754671	5.46973664326873	0.204692497155695	0.421033740837221
28S-rRNA	GCTAAACCATTCGTAGACGACCTGCTTC	1.13292343218395	4.81406903516831	0.259812340292579	0.482974222728854
28S-rRNA	CGCTGCGATCTATTGAAAGTCAGCCCTCGACACAAGGGTT	1.12766626641384	3.14382831376928	0.168742034750299	0.378462287901022
45S-rRNA	TCGTACGACTCTTAGCGGTGGATCACTCGGC	1.12633050451622	4.83071107083117	0.167987562391541	0.377856262659736
28S-rRNA	CTCGCTGCGATCTATTGAAAGT	1.12602078821314	6.40688525177665	0.303902165736928	0.529037719316281
28S-rRNA	GCCTCCGTTGCCCTCGGC	1.12235212555244	1.52007299326217	0.198849270769758	0.414348238221847
5S-rRNA	TACCGGGTGCTGTAGGCTT	1.12177036046619	6.93689203853068	0.186122230014418	0.398686880805373
28S-rRNA	GGCGGGTGTTGACGCGATGT	1.12116005491523	4.90132209449003	0.235756996822402	0.455884723545583
18S-rRNA	ACGCACGGCCGGTACAG	1.11935231114735	3.14640851259277	0.231773918124965	0.451877363874543
18S-rRNA	TTTTCGGAACTGAGGCCATGATTA	1.11700532176973	5.36357848307939	0.203706432154578	0.419853148381816
45S-rRNA	TCGTACGACTCTTAGCGGTGGATC	1.11313054582193	9.97711593591814	0.239437652840155	0.460131671751455
28S-rRNA	CCCCGGCCCCGCGTCCTCCC	1.1130794464428	4.56093806839581	0.307114092651546	0.532411658440162
28S-rRNA	AGAAAAGTTACCACAGGGATAACTGGCTTGTGGCGGCCAAGCGT	1.11015952675558	2.62681203287178	0.234528746733256	0.454655351544848
28S-rRNA	TCGGTCGTCCGACCTGGGT	1.10783429153633	4.08662192230468	0.191547246531055	0.405440028030418
28S-rRNA	GCGAGCGCACGGGGTCGGCGGCGACGTCGGCT	1.10524694730582	1.45805142105605	0.325300170894708	0.548878799891795
28S-rRNA	GCGGCCGCCCCCGGGGAGCCCGGCGGGC	1.10403792999252	3.94658716539324	0.273751651878674	0.498259505491693
18S-rRNA	TTCTTGGACCGGCGC	1.10382874200889	5.15113853551744	0.352855366037761	0.575304593096774
28S-rRNA	TGCCCTCGGCCGATCGAAAGGGAGTCGGG	1.10298692256349	3.06791143272659	0.229072350026505	0.449189026558651
28S-rRNA	TCCTTCGATGTCGGCTCT	1.10210419555292	1.63081536623203	0.193242513260047	0.407193150032577
45S-rRNA	TACGACTCTTAGCGGTGGATCACTCGGCTCGT	1.10131485420631	5.62456668808166	0.147934113218369	0.351802001122501
45S-rRNA	CGTACGACTCTTAGCGGTGGATCACTCGGCTCGTG	1.0997635351602	3.81223642870365	0.209918220440172	0.427093972964957
28S-rRNA	AATCGAACCATCTAGTAGCTGGTTCCCTCCGAAGTTTCC	1.09896269134158	5.05298089885935	0.186700439145297	0.39934442442035
28S-rRNA	AGCCTCTGGCATGTTGGAACAATGTAGGTAAGGG	1.0977836961205	2.34330096822643	0.259412365876001	0.482560878254557
28S-rRNA	ACCCACCCGACCCGTC	1.09519608135214	4.12085820414191	0.179009216450018	0.390470098023538
28S-rRNA	CGCCCCAGCTGCGGCGGGCGTCGCGGC	1.09251763051865	5.18064270168133	0.179804743362256	0.391319333905482
28S-rRNA	TCGGTTGGCCTCGGA	1.08957665868542	3.6769379262342	0.231240947126995	0.451270044189769
28S-rRNA	AGGCGGCGGAGGGGCCGCGGGCCGGTCCCCCCCGCCGGGTC	1.08918825249557	3.8090260322858	0.233674105505836	0.453790992834243
28S-rRNA	ACCCCCCTCGCGGCCC	1.08846111636059	2.45307884536538	0.200428992348395	0.415726301599592
18S-rRNA	TCGGATCGGCCCCGCCGGGGTCGGCCCACGGCCCTGGCGGA	1.08769134688464	-0.254517	0.220681072652025	0.439448102284469
45S-rRNA	CTTCGTGATCGATGTGGTGACG	1.08484968677408	1.21314146889049	0.23174951416554	0.451877363874543
28S-rRNA	GCGGGCCGCCGGTGAAATACCACTAC	1.0772811197267	6.3821546154249	0.212444972986038	0.429820715482861
5.8S-rRNA	CGACTCTTAGCGGTGGATCACTCGGCTCGTGCGTCGATGAAG	1.07681257968061	4.70799666996858	0.186866191229588	0.399480324708373
28S-rRNA	TCGATGTCGGCTCTTCCTA	1.07673329999164	3.2303597674596	0.188042322905827	0.400983272251685
18S-rRNA	GCTGAGAAGACGGTCGAACTTGACTATCTAGAGGAAGTAAA	1.07620069203293	3.13739412377064	0.27296829359592	0.49772440200303
5.8S-rRNA	TTGATCATCGACACTTCGAACGCACTTGCGGCCCCGGGTT	1.07589335263103	2.77032923939108	0.226528790652621	0.445786568012342
28S-rRNA	CGGCGGCGGGGGCACGGTCCCCCGC	1.07498542507195	3.4641874971163	0.21504091254497	0.432661030883375
28S-rRNA	ATTCGTAGACGACCTGCTTCTGGGTCGGGGTTTCG	1.07183331119551	6.27122841840948	0.258537204806083	0.481702477488166
28S-rRNA	AGGGCGCGCGGGTCGGGGC	1.07052254827737	5.32757057459685	0.373953664078623	0.59543379484921
18S-rRNA	CGCCCCTTGCCTCTCGGCGCCCCCTC	1.06606994198366	1.8137064508476	0.28196698914772	0.506152354421583
28S-rRNA	AGACGACCTGCTTCTGGGTCGGGGTTTCGTACGT	1.06424707441221	9.23736656653886	0.312985878075679	0.537536873393447
5.8S-rRNA	TGGATCACTCGGCTCGTGCGTCGA	1.06345225895047	4.15474327651056	0.189821206275818	0.403123690550934
28S-rRNA	GGTTGGCCTCGGATAGCCGGTCCCC	1.05881694820548	4.89074873091222	0.195299294095406	0.409568222442971
18S-rRNA	TGAGGCCCTCGGATCGGCCCCGCCGGGGTCGGCCC	1.05746197893865	4.49032966157328	0.194973242497875	0.409094970518453
28S-rRNA	CCGCCGAGGGCGCACCACCGGCCCGTCTCGCCCGCCG	1.05714322559755	2.37529372140706	0.317542261685136	0.541109806369371
28S-rRNA	CGGGCCCGGGTCTTCCCGGAGTCGGGTTGCTTGGGAATGC	1.05658167808167	3.06703573504013	0.384068437622682	0.603731880587014
28S-rRNA	TCCGGCCGTGTCGGCGGCCCGGCGGATCTTTCCCGCCCCCCGT	1.04951328085396	1.89057904394638	0.279210775035124	0.503255707448061
28S-rRNA	TCTGGACGCGAGCCG	1.0491708220488	1.0578527662823	0.278713963908829	0.502857368641707
28S-rRNA	CGCCCCGGGCGGGTCGCGCCGTCGGGCCCGG	1.04913977590346	2.50368996454851	0.318197693093201	0.541603904679155
45S-rRNA	CGTACGACTCTTAGCGGTGGA	1.04805047778681	2.10124760601842	0.27917425135631	0.503255707448061
16S-rRNA	AACCAACAAGTCATTATTACCCTCACTGTCAACCCAAC	1.04753142431431	1.70358479638291	0.32772644322829	0.551147090793805
28S-rRNA	GAGCGTCGGGCCCATACCCGGCCGTCGCCGGCAGTCGAG	1.04691228774614	4.82499329095561	0.236719014721023	0.456987438819751
16S-rRNA	CGAGCCTGGTGATAGCTGGTTGTCCAAGA	1.04608661850776	4.32963406711404	0.235068813620044	0.455294449140807
5.8S-rRNA	TACGCCTGTCTGAGCGTCGCTT	1.04338578760701	10.0556755660309	0.201434360711272	0.41685686352094
28S-rRNA	CGCCCGATGCCGACGCTC	1.04124580424393	6.55599556130459	0.286700749475945	0.511118260239113
28S-rRNA	CTCCCTTCCCCCGCCGCCCCTCCTCCTCCTC	1.03871435333427	0.89681181993377	0.340801282303408	0.564529185612817
28S-rRNA	TGACTCTCTTAAGGTAGCCAAATGCCTCGTC	1.03638013671366	5.46041617931139	0.187282638251687	0.399907556476389
28S-rRNA	TCGCTGCGATCTATTGAAAGTCAGCCCTCGAC	1.03614672064318	5.05404775932068	0.230335021820216	0.450678553993218
28S-rRNA	AGCGCCGCGGAGCCTCGGTTGGCCTCGG	1.03391806167089	2.42011588516216	0.305987162893677	0.531022755491306
28S-rRNA	TAACTGGCTTGTGGCGGCCAAGCGTTC	1.02868203493623	4.85220379906373	0.17541427856769	0.385887740206737
28S-rRNA	TCGCCCCGAGAGAGGGGCCCGTGCCT	1.02619517506697	5.64934847490961	0.238256594764328	0.458917730267437
5.8S-rRNA	TCCTCCCGGGGCTACGCCTGT	1.02453259795694	5.2790480724183	0.293459206762629	0.517539993894248
28S-rRNA	AGCCGGCGGGAGCCCCGGGGA	1.02439206868253	2.62988237440459	0.261953293161208	0.485009380925458
28S-rRNA	TGGGAAACGGGGCGCGGCCGGA	1.02204278933815	1.82887747123043	0.274882506267657	0.499371418106438
28S-rRNA	AGAGCAGCTCCCTCGCTGCGATCTATTGAAAGTCAGCCCTC	1.02153462004167	2.7539954438186	0.249214996541957	0.470572646661698
28S-rRNA	CCCCGCGCCCCCGCCCCGG	1.01957867853211	0.559476018366981	0.254384811480402	0.476964206572582
28S-rRNA	GGGTCTTCCCGGAGTCGGGTTGC	1.01829602555034	2.36343534775523	0.253733451762854	0.476571442399658
45S-rRNA	GTTCTGCCTCCGACCGGTCGT	1.01783609925422	5.3122991179154	0.259404342418974	0.482560878254557
28S-rRNA	GAGCGTCGGGCCCATACCCGGCCGTCGCCGGCAGTCGAGA	1.01625788943241	3.89340911533319	0.258875138197629	0.48205661729033
28S-rRNA	CTCCCCCGCTCCCCGTCCTCCCCC	1.01526080317251	2.14503932411114	0.313329479282409	0.537753615685675
28S-rRNA	CCGCCGAGGGCGCACCACCGGCCCGTCTCGCCCGCC	1.0151303597481	4.20413129231317	0.280857874850023	0.504908961577497
18S-rRNA	CCTGGTTGATCCTGCCAGTAGCATATGCTTGTCTC	1.01319932168521	6.26721654380474	0.216411010501791	0.434180416269501
28S-rRNA	ACGTGCGCGAGTCGGGGGCTCGCACGAAAGCCGC	1.00658796972283	2.50518586150824	0.285516736044005	0.509845702475818
45S-rRNA	CTCGTACGACTCTTAGCGGTGG	1.00625064087937	4.28001140372989	0.206358955312672	0.422860758083202
28S-rRNA	TCCTTCTGATCGAGGCCC	1.00375596707817	1.37894540575814	0.200874389116114	0.416261688170185
28S-rRNA	CCGGCCGTGTCGGCGGCCCGGCGGATCTTTCCCGCCCCCCGT	1.00174698148876	0.989939174523875	0.245893943871857	0.466808580730426
18S-rRNA	CCCTTGCCTCTCGGCGCCCCCTC	1.0016753111692	3.55154948376421	0.235525419683522	0.455595095082602
28S-rRNA	GGGGCCACGCGCGCGTCCCCCGAAGAGGGGGACGGC	1.00160258599617	4.11412662888313	0.269417969075046	0.493696871644023
28S-rRNA	TGCCCTCGGCCGATCGAAAGGGAGTCGG	1.0004695637302	1.48342772065238	0.266713842879224	0.490047605136861
28S-rRNA	CGATGTCGGCTCTTCCTATC	-1.00055	2.87665111963289	0.26953777098025	0.493733588577262
28S-rRNA	CTCGCAGACCCGACGCACCCCCGCC	-1.00141	2.48721907316421	0.258399137450061	0.481613618093468
18S-rRNA	GTTGAACCCCATTCGTGATGGGGATCGGGGATTGC	-1.00172	1.95879354556573	0.257885044510712	0.48109225344119
28S-rRNA	AGTAGCTGGTTCCCTC	-1.00288	4.89293886934403	0.34812247558194	0.571014738826848
28S-rRNA	GCGCCGCGGAGCCTCGGTTGGCCT	-1.0043	2.66226632081256	0.262705697387465	0.485749270997399
28S-rRNA	CGCCCCGAGAGAGGGGCCCGTGCC	-1.00539	4.30414644917182	0.221403193237218	0.440401885657094
28S-rRNA	AGGGAAGAGCCCAGCGCCG	-1.00578	1.05131119667603	0.275193737851014	0.499547118119084
5S-rRNA	ACCGGGTGCTGTAGGCTTT	-1.00772	10.4525243440706	0.229634746382182	0.44994310541568
28S-rRNA	CGGTCCCCCCCGCCGGGTCCGCCCCCGGGGCCGCGGTTC	-1.00776	0.985102105373473	0.275372178869211	0.499745017017206
28S-rRNA	CCCCGCCACGCAGTTTTATC	-1.00877	3.47644463060298	0.353387860547734	0.575827220590625
28S-rRNA	CTTCTGGGTCGGGGTTTCGTACGTAGC	-1.00897	1.0674395794554	0.313618569690738	0.537821527959551
28S-rRNA	TCGATGTCGGCTCTTCCTAT	-1.01015	1.94521525631591	0.23485309043542	0.454996461515067
45S-rRNA	CGCCTCCGGCTCGCGGCCGCGC	-1.01086	1.79779308030021	0.227094860946232	0.446439137516224
28S-rRNA	AGCCTCTGGCATGTTGGAACAATGTA	-1.01094	2.98049665042773	0.267099170652968	0.490534427761833
28S-rRNA	CCCCGCGCCCCCGCCCCGGC	-1.01199	4.78457722858333	0.301824478187717	0.526432786105069
28S-rRNA	ATATCCGCAGCAGGTCTCCAAGGTGAACAGCCT	-1.01228	4.54707224751681	0.286926829339694	0.511392329440887
5.8S-rRNA	GTCTGAGCGTCGCTT	-1.01274	5.64947728780023	0.244194383975449	0.465242245580153
28S-rRNA	GCCTCTAAGTCAGAATCCCGCCCAGGCGGAA	-1.01301	1.98508605253517	0.19987871863039	0.415267966512481
28S-rRNA	GGCCTCGGATAGCCGGTCCCC	-1.01464	1.05600620739067	0.194342240966424	0.408407319123278
18S-rRNA	AGATAACCTCGGGCCGATCGCACGC	-1.01523	6.39296490996272	0.300835376168905	0.525382201299478
18S-rRNA	AGCGTGTGCCTACCCT	-1.01581	6.80900832416219	0.372788219376455	0.594019625029872
28S-rRNA	TTCCCGTGGATCGCCCCAGCT	-1.01639	4.01775598109586	0.289964396901064	0.514163998029397
5S-rRNA	GTCTACGGCCATACCACCCTGAACGCG	-1.01759	3.45927935410704	0.311954904971812	0.536637495350941
28S-rRNA	GTGGAGAAGGGTTCCATGTGAAC	-1.01774	4.78817313041854	0.304284683866497	0.529262949668526
28S-rRNA	TCAGATCAGACGTGGCGACCCGC	-1.01815	2.15211433087919	0.271558666105997	0.495930743467831
18S-rRNA	CATTCGAACGTCTGCCCTATCAACTT	-1.01866	1.75398710095347	0.244991278683799	0.46578059643394
28S-rRNA	AGGGAACGTGAGCTGG	-1.01933	3.65659090318811	0.231706399283299	0.451877363874543
28S-rRNA	CCGCTCCCCGTCCTCCCCCC	-1.02001	1.04257763957123	0.280642573501228	0.504888325258265
5S-rRNA	ATACCACCCTGAACGCGCCCGATCTCGTCTGATC	-1.02018	2.54588336605714	0.379582773237876	0.600282324381519
28S-rRNA	CGCGACCTCAGATCAGACGTGGCGACCCGCTGAATTT	-1.02047	9.48896609927418	0.245385649073306	0.466258475993002
18S-rRNA	CCGAGATTGAGCAATAACAGGTCTGTGATGCC	-1.02053	1.82142364934888	0.184934681103028	0.397287854067007
18S-rRNA	TGGATGGTTTAGTGAGGCCCTCGGATCGGCCCCGCCGGGGTC	-1.02069	2.61699419677802	0.313764967234853	0.537821527959551
28S-rRNA	AGGTAAGGGAAGTCGGC	-1.02094	7.28421302377906	0.304507224031559	0.52941257027927
5.8S-rRNA	CGACTCTTAGCGGTG	-1.02289	1.83051069448584	0.205050027832274	0.421343817432737
28S-rRNA	CCGCCCCCCGTTCCCCCCTCCTCC	-1.02356	2.5068852997196	0.325101522216776	0.54867059814191
28S-rRNA	TCGCGGCCGCCCCCGGGGAGCCCGGCGGGC	-1.02389	3.19389413795771	0.364441841031036	0.586251291731532
28S-rRNA	ACCCGCCCTCCCTTC	-1.02452	2.08613479574908	0.232401027893042	0.452504676980945
18S-rRNA	GCCCCTTGCCTCTCGGCGCCCCCT	-1.02478	3.33743558206816	0.355760946322559	0.577615456773311
18S-rRNA	CCGTGGCGGCGACGACCCATTCGAAC	-1.02491	4.94730199118662	0.210899684671079	0.428133845977881
18S-rRNA	ATGGTTCCTTTGGTCGCTCG	-1.02604	9.79496452944943	0.251877888403767	0.474117951370648
28S-rRNA	GAAGAAATTCAATGAAGCGCGGGT	-1.02644	7.14885	0.377322556563457	0.597855889013343
18S-rRNA	AGGGTTCGATTCCGGAGAGGGAGCCTGAGAAACGGCTACCAC	-1.02679	2.82469124294265	0.232127421657385	0.452237401479242
28S-rRNA	CGCGACCTCAGATCAGACGTGGCGACCCGCTGA	-1.02726	4.98025227231934	0.300100155464492	0.52480628145718
18S-rRNA	CCCTTGCCTCTCGGCGCCCCCT	-1.02765	4.47738731528413	0.286710347317738	0.511118260239113
28S-rRNA	TGCGGGCCGCCGGTGAAATACCACTACTCTGAT	-1.0286	4.04245154752826	0.218853167600871	0.437101505573719
28S-rRNA	CGTCCGTCCGTCCGTC	-1.0291	1.30603221073593	0.1918305827146	0.405677412576922
28S-rRNA	GGGTCCGGCCGTGTCGGCGGC	-1.02926	3.03897265598384	0.236483929764885	0.456798736710201
18S-rRNA	AATACATGCCGACGGGCGCTGACCCCCT	-1.02977	6.29452023513865	0.235475764699895	0.455553102346663
28S-rRNA	CGGAGGGCGGCGGCGGCGGCGGC	-1.0301	2.32405279677849	0.315066383887772	0.538959299675219
28S-rRNA	AGGCGGCGGAGGGGCCGCGGGCCGGT	-1.03012	6.91085569798283	0.289668376390046	0.514014309628136
28S-rRNA	GTCTAACACGTGCGCG	-1.03032	4.10944419825001	0.216079643177787	0.43383597283423
18S-rRNA	CGAGCGGTCGGCGTCCCC	-1.03142	4.20159809333087	0.17064761407135	0.380867819992041
28S-rRNA	ACCCCTCCTCCCCGCGCCCCCG	-1.03161	3.82846418498743	0.377117759782025	0.597797598474375
18S-rRNA	AGTTCCGACCATAAACGATGCCGACCGGCGATGCGGCGGCGT	-1.03324	1.67017963882141	0.294572598958552	0.519004316431404
5S-rRNA	GGAAGCTAAGCAGGGTCGGGCCTGGTT	-1.03351	9.26100725645511	0.297798905329683	0.522609524466948
28S-rRNA	CGCTGGCCCTTGAAAATC	-1.03395	7.48460813465658	0.324643298322382	0.548167640972981
28S-rRNA	CCTTCCCCCGCCGCCCCTCCTCCT	-1.03473	0.270458084469029	0.307909	0.532930017161924
28S-rRNA	GAGACCCGTCGCCGCGCTCTCCCCCCTCCCGGCGCCC	-1.03564	4.16153570974228	0.240869417862388	0.461713591318766
28S-rRNA	TCCCCCGCCCCACCCCGCGCGCGCCGCT	-1.03718	4.80148825559588	0.319867017446001	0.543254037443974
28S-rRNA	TGCGGGCCGCCGGTGAAATACCACTACTCTGATCGTT	-1.03752	1.74920570738499	0.230338588198438	0.450678553993218
28S-rRNA	ACCCCCCTCGCGGCC	-1.03754	2.92902189215409	0.282020879397108	0.506190525771004
28S-rRNA	CGCCGCCGCCCCCCCC	-1.03759	5.45248856791053	0.398870761029128	0.616244173588837
18S-rRNA	AGGGACGGCCGGGGGC	-1.0379	2.76049856951826	0.237751006816397	0.458377192444008
28S-rRNA	CCCGTTCCCCCCTCCTCC	-1.03826	1.09608430564404	0.297481350975284	0.522322652116341
28S-rRNA	CGCTTTTTGATCCTTCGATGTCGGCTCTTCC	-1.03896	1.82411401511841	0.2818944761511	0.506130835525839
28S-rRNA	CAGGTTAGTTTTACCCTACTGATGATGTGTTGTTGCC	-1.04046	2.40463426205984	0.259969239552879	0.483009634676372
28S-rRNA	AACTGGCTTGTGGCGGCCAAGCGT	-1.04065	4.07999479159518	0.247304167495118	0.468398534009705
28S-rRNA	ACGGAAGACCCGCTCCCCGGCGCC	-1.0413	5.97792084370286	0.204194731547759	0.420487407650331
28S-rRNA	CCTCCCCTCCTCCCGCCC	-1.04171	0.972733761670037	0.268337011897825	0.492231442537364
28S-rRNA	ATTTGGTGTATGTGCTTGGCTG	-1.0425	5.13666301272543	0.244814656804668	0.465756587897368
28S-rRNA	TCCCCGGCGCCGCTCG	-1.04317	2.03384951275298	0.301461154211282	0.525954437176763
28S-rRNA	AAGCGTTGGATTGTTCACCC	-1.04469	10.174725083628	0.42390488120158	0.637754819424731
28S-rRNA	CCCGCTCCCCGTCCTCCCCCCT	-1.04704	2.74186903552538	0.318686950216899	0.542153618815036
28S-rRNA	GTCCCCCGACCGGCGACCGGCCGCCGCCGGG	-1.0471	1.28186510801612	0.267947447934606	0.491690431192509
5.8S-rRNA	GCTACGCCTGTCTGAG	-1.04743	3.03727083608435	0.251324821184181	0.473459598997266
18S-rRNA	AGCTCTTTCTCGATTCCGTGGGT	-1.04778	5.11268665556725	0.253897514448583	0.476748775209215
18S-rRNA	AGGCGAGCCACCGCCCGTCCCCGCCC	-1.04805	1.53542016316712	0.216137407011188	0.43384507716899
28S-rRNA	CGATGTCGGCTCTTC	-1.04855	-0.801494	0.313418082507258	0.537821527959551
28S-rRNA	CGGTTGGCCTCGGATAGCCGGTCCCC	-1.04882	5.56592878803658	0.218639104595686	0.436954968442864
28S-rRNA	ATCCGCAGCAGGTCTCCA	-1.04905	4.33859901107568	0.209918038110997	0.427093972964957
5.8S-rRNA	GTGGATCACTCGGCTCGTG	-1.04906	2.00050113188997	0.184272784848635	0.396702412284416
28S-rRNA	GGGGTCGGCGGCGACGTCGG	-1.04918	1.4562852626363	0.27531779794661	0.499716671231232
18S-rRNA	AGCTCTTTCTCGATTCCGTGGGTGGTGGTGCATGGCCGTTCTT	-1.0497	5.85921275669907	0.248717902463773	0.470096014930228
5.8S-rRNA	CGGGGCTACGCCTGTCTGAGCGTC	-1.04992	1.89622087111235	0.201289244046192	0.416715261264539
28S-rRNA	CGCGACGAGTAGGAGGGCCGCTGCGGTGAGCCTTGAAGCCT	-1.04999	2.32464221859356	0.228994027488539	0.449143501635263
28S-rRNA	CCGTTCCCCCCTCCTC	-1.05008	1.65868087236568	0.27723242028432	0.50123842979755
28S-rRNA	CGCGGGCCGGTCCCCCCCGCCGGGTC	-1.05024	7.31443971415297	0.280191848932702	0.504462925718133
5.8S-rRNA	GGCTACGCCTGTCTGAG	-1.05041	4.29968419479502	0.207933657953776	0.425019004176113
5.8S-rRNA	TGTCTGAGCGTCGCT	-1.05101	5.1833437169988	0.174575710586057	0.384934604938251
18S-rRNA	ACCTCGGGCCGATCG	-1.05103	1.09031168568444	0.288180539306417	0.51284180908667
28S-rRNA	AGTAGCTGGTTCCCTCCGAAGTTTCC	-1.05213	4.09854322466852	0.212951158108305	0.430257415508611
28S-rRNA	ACTGTCCCTACCTACTATCCAGCGAAACC	-1.05255	5.45880113739277	0.210104619436032	0.427295403035224
18S-rRNA	GGTTTAGTGAGGCCCTCGGATCGGCCCCGCCGGGGTCG	-1.05279	3.29532640313227	0.256054843517144	0.479213548125485
28S-rRNA	GCGGGCCGCCGGTGAAATACCACTACTCTGATCGTT	-1.05307	3.35718924681248	0.266198690498702	0.489432083670126
18S-rRNA	GTTATGGTTCCTTTGGTCGCTC	-1.05444	4.60162218772192	0.235418163700538	0.455495725398513
28S-rRNA	AACCATTCGTAGACGACCTGCTT	-1.05466	6.42698340554989	0.21359804327472	0.430976816861147
28S-rRNA	CGGCCGTCGCCGGCAGTCGAGAG	-1.05483	1.68813379452052	0.182307604743941	0.394346638127784
28S-rRNA	AAGGGAAGTCGGCAAGCCGG	-1.0552	5.02233186651368	0.212473360686121	0.429824801755331
28S-rRNA	TGATGTGTTGTTGCC	-1.05583	3.30362616942773	0.21504322877229	0.432661030883375
28S-rRNA	AGCGCCGCGGAGCCTCGGTTGGCCTCGGAT	-1.05787	8.20732449100578	0.212648487096832	0.430010294393916
18S-rRNA	CTCTCGGCGCCCCCTCGATGCTC	-1.05919	1.19108201528599	0.227178851922665	0.44652460653383
28S-rRNA	ACAGGGATAACTGGCTTGTGGCGGCCAAGCGTTC	-1.05925	6.74115878008522	0.380991663099483	0.601357276458026
28S-rRNA	CGGTTGGCCTCGGATA	-1.05943	1.8097842419536	0.214888423137492	0.432652144476591
5.8S-rRNA	CACTCGGCTCGTGCGTCGATGAAGAACGC	-1.06072	2.91183209722205	0.259940341162225	0.483009634676372
45S-rRNA	CGAGTTCCCGTGGCCGCC	-1.06104	3.38240556856343	0.310727325696346	0.535264327709904
28S-rRNA	TTGAAAATCCGGGGGAGAGGGTG	-1.06136	1.42070603277789	0.232436253171063	0.452519212103368
28S-rRNA	CCCGCGCCCCCGCCCCGGCGACGGGGGGGGT	-1.06185	6.65259663282223	0.273753356292616	0.498259505491693
28S-rRNA	AAGGAGTCTAACACGTGCGCG	-1.0626	16.2856812859092	0.286200293295951	0.51065575536529
28S-rRNA	AGCCCGTGGACGGTGTGAGGCCGGT	-1.06309	6.82995918182081	0.232752127172876	0.452755659313253
28S-rRNA	ACCCGCCCTCCCTTCCC	-1.06377	3.1804567374633	0.291323693384426	0.515716233193098
18S-rRNA	TCGAAGACGATCAGATACCGTCGTAGTTCCGACC	-1.0643	2.49734176645171	0.295312614722068	0.520027107333307
5.8S-rRNA	TTAGCGGTGGATCACTCGGCT	-1.06622	2.79072371985918	0.21114643761166	0.428469821923025
28S-rRNA	GCCTCCTCCCCTCCTC	-1.06632	1.22569883249178	0.254637176304961	0.477238155374087
28S-rRNA	GCCCGTCACGCACCGCACGTTC	-1.06678	1.66898545224367	0.212085027910198	0.4295934558161
28S-rRNA	CGCCCCCGGGGCCGCGGTT	-1.06761	2.42696530619783	0.199927795913744	0.415267966512481
28S-rRNA	ACCCGGCCGTCGCCGGCAGTCGAG	-1.0683	3.85665912937313	0.177685052868021	0.388888835499679
45S-rRNA	CCTTGGCCGTCGTGTGGCGTGTGCCACC	-1.06836	2.89769797901902	0.306127755401525	0.531210191696856
28S-rRNA	AACTGGCTTGTGGCGGCCAAGCGTTCAT	-1.06961	7.42588589839226	0.291203869807949	0.515701645031026
5S-rRNA	TGAACGCGCCCGATCTCGTCTGATC	-1.06997	2.63916048502862	0.288783400932414	0.513491081869917
28S-rRNA	AGCTGGTTCCCTCCGAAGTTTCCCTCAGGAT	-1.0716	7.99124425072491	0.229118800035614	0.449226071611805
28S-rRNA	CGGCGGCGGGGGCACGGTCC	-1.07207	1.57135522440484	0.250220529805666	0.47181548367405
18S-rRNA	TGAGGCCCTCGGATCGGCCCCGCCGGGGTCG	-1.07459	2.4497363730106	0.237923129083962	0.458580111508333
28S-rRNA	AGCCCCCCCGGCAGC	-1.07551	2.58292676790909	0.253079886717066	0.475674600317556
5S-rRNA	ACCCTGAACGCGCCCGATCT	-1.0762	3.35054998143519	0.215888511860705	0.433559028192849
28S-rRNA	GTGAGCCTTGAAGCCTAGGGCGCGGGCCCGGGT	-1.07729	2.05064149084324	0.221935043702065	0.440788039910782
28S-rRNA	CCCCCGACCGGCGACCGGCCGCCGCCG	-1.07823	2.64260596176634	0.338879721797992	0.562476157726206
28S-rRNA	CGATCGAAAGGGAGTCGGG	-1.07976	1.86271398687843	0.225791861652391	0.445004610905045
28S-rRNA	CGCCCCGGGCGGGTCGCGCCGTCGGGC	-1.07981	3.23034331764095	0.254078714715984	0.476774160076581
18S-rRNA	CCCTCGGATCGGCCCCGCCGGGGTCGGC	-1.08026	2.34343773953749	0.192383292067832	0.406170190907619
18S-rRNA	CCGCGGGGCCCGAAGCGTT	-1.08049	2.78180384674618	0.17419757805318	0.384716802580259
28S-rRNA	CCCGCCACGCAGTTTTATC	-1.08065	2.35631070585555	0.241152159793141	0.462038241277385
28S-rRNA	CCCCCGTCTCCGCCCCCCGGCCCC	-1.08117	2.10113927821209	0.296641625948209	0.521297449825544
18S-rRNA	TAAATCAGTTATGGTTCCTTTGGTCGCTCGCTCCTCTCCT	-1.08277	2.58699285443775	0.298832867698817	0.523399008956529
28S-rRNA	TCTCGCTGGCCCTTGAAAATC	-1.08288	5.78747231045589	0.276591745472923	0.50090840679629
18S-rRNA	TCCTTTGGTCGCTCGCTCCTCTCCT	-1.08297	6.0804416050321	0.300916924499762	0.525412037946725
18S-rRNA	CGAGCGGTCGGCGTCCC	-1.08327	5.96630224082429	0.166286742653135	0.375747184916656
18S-rRNA	AGGCCCTCGGATCGGCCCCGCCGGGGTCGG	-1.08406	5.28748108790622	0.236644109840664	0.456987438819751
28S-rRNA	ACCCTACTGATGATGTGTTGTTGCCATGGTAATCCTGCTC	-1.08449	5.77442900595812	0.196050142456241	0.410772927015318
28S-rRNA	ATGAATGGATGAACGAGATTCCCACTGTCCCTACCTACTATC	-1.0848	1.54235772293495	0.214926797048648	0.432652144476591
28S-rRNA	CCCCCGCCGGGTCCGCCCCCGGGGCCGCGGTT	-1.08521	4.21904476019239	0.219832914454591	0.438455443353028
18S-rRNA	CGTAGTTCCGACCATAAACGATGCCGACCGGCGATGCGGCGGC	-1.08534	0.947513610815111	0.197516856107547	0.4123619712358
28S-rRNA	CCCGTTCCTCCCGACCCCTC	-1.08581	2.61274144039916	0.280625166016066	0.504888325258265
28S-rRNA	ATGGGTCAGTCGGTCCTGAGAGATGGGCG	-1.08616	3.17467197495649	0.156509570879369	0.363220745288239
28S-rRNA	GAGATTCCCACTGTCCCTACCTACTATC	-1.08714	3.11517259600249	0.235285856541523	0.455401893550624
28S-rRNA	CTCCCCCGCCCCACCCCGCGCGCGCCGCTCGCTCCC	-1.08777	4.72073445374254	0.357136552726607	0.578696117892289
18S-rRNA	GGCGAGCCACCGCCCGTCCCCGCC	-1.08855	0.69783661472312	0.222851941208149	0.442043014557561
28S-rRNA	TCGGATAGCCGGTCCCCCGC	-1.08936	2.50626155318901	0.223318169372002	0.442190861319927
28S-rRNA	ACGCCTCCTCCCCTCCTCCCGCCC	-1.08963	6.09618262600458	0.246766454171363	0.468118232217781
18S-rRNA	AAATCAGTTATGGTTCCTTTGGTCGCTCGCTCCTCTCCTAC	-1.08992	3.55211788233918	0.335255567471789	0.558807031104443
28S-rRNA	AAGGGCTGGGTCGGT	-1.09024	7.89752116349469	0.33892292569321	0.562490593741094
28S-rRNA	GGGTTCGCCCCGAGAGAGGGGCCCGTGCCTTGGAAAGCGT	-1.09027	1.4584674686485	0.270431280171015	0.494688297640103
28S-rRNA	GATGTCGGCTCTTCCT	-1.09029	2.91451475259328	0.205909577965263	0.42241782411424
18S-rRNA	CGGCGGCTTTGGTGACTCT	-1.0906	5.68983195354371	0.240007600578235	0.46059716421172
18S-rRNA	TGGTTGATCCTGCCAGTAGCATATGCTTGTCTC	-1.09119	3.77933878266693	0.285796677340693	0.51010020383648
28S-rRNA	TGCCTTGGAAAGCGTCGCGGTT	-1.09151	2.37285210164492	0.18028216555109	0.391968699097556
28S-rRNA	AGCTGGCGCTCTCGCAGACCCGACGC	-1.09173	6.46532975093195	0.233605827063083	0.453790992834243
45S-rRNA	ACGCCTGTCTGAGCGTCGCTTGCCGAT	-1.09251	5.59914604618666	0.264608823153773	0.487893216346537
28S-rRNA	GCACGGGGTCGGCGGCGACGTCGGC	-1.09487	1.16620894012862	0.157162033903616	0.364061150300247
18S-rRNA	CTGCCAGTAGCATATGCTTGTCTCAAAGATT	-1.09772	7.52861232578366	0.28552063447271	0.509845702475818
28S-rRNA	AAGGGAAGTCGGCAAGCCGGATCCGTAACTTCGGGAT	-1.10074	6.89114163183714	0.244764298234759	0.465729289777612
28S-rRNA	TCGGTTGGCCTCGGAT	-1.10303	8.38299916466506	0.25901408066889	0.482205176905388
18S-rRNA	TCGGATCGGCCCCGCCGGGGTCG	-1.10637	1.01894207987357	0.216355574870066	0.434149297560649
28S-rRNA	TGCGGGCCGCCGGTGAAATACCACTACT	-1.10645	3.33061875481937	0.162084006476997	0.370705067944221
18S-rRNA	GCACCACCAGGAGTGGAGCCTGCGGCTT	-1.10662	1.53926393740826	0.154534383890371	0.360639225740435
28S-rRNA	AAGGATTGGCTCTAAGGGCTGGGT	-1.10704	5.98328432431741	0.194607267090387	0.408747978461589
18S-rRNA	ACTTGGATAACTGTGGTAATTCT	-1.10813	9.88163540165989	0.306726917186261	0.531966749340701
18S-rRNA	GAGGCCATGATTAAGAGGGACGGCCGGGGGC	-1.10871	4.60535366714638	0.231816052063877	0.451905460977429
28S-rRNA	AGTCCGCCGAGGGCGCACCACCGGCCCGTC	-1.10908	3.48842545566347	0.164221704615721	0.373403757618332
28S-rRNA	GCTGGTTCCCTCCGAAGTTTCCCTCAGGAT	-1.11034	2.94133918649987	0.194660353808558	0.408754144974017
18S-rRNA	AAGCTCGTAGTTGGATCTTGGGAGCGGGCGGGCGGT	-1.11204	2.72614607643921	0.270963040727933	0.495231363034649
18S-rRNA	CCCCGCCCCTTGCCTCTCGGCGCCCCCT	-1.11261	3.12521382492994	0.248783617456225	0.470139316966604
18S-rRNA	ATTCGTATTGCGCCGCTAGA	-1.11321	3.89654086354141	0.167258207342191	0.377197019385698
28S-rRNA	GTCTCCTCGTGGGGGGGCCGGGCC	-1.11323	1.82856283062023	0.234048623611626	0.454193644463466
18S-rRNA	GAACTGAGGCCATGATTAAG	-1.11472	1.66585066252632	0.16288309733535	0.371596396532505
18S-rRNA	CAGTTATGGTTCCTTTGGTCGCTCG	-1.11518	5.93104975845852	0.234468031870845	0.454655351544848
28S-rRNA	GGCCGCCCCCGGGGAGCCCGGCGG	-1.11547	0.894450982756378	0.23997274716312	0.46059716421172
28S-rRNA	GGAGAAGCCGGCGGGAGCCCCGGGGAGA	-1.11664	1.23658519838003	0.218142353928464	0.436193935476017
28S-rRNA	GGAGTGCCCTTCGTCC	-1.11802	2.3523091637684	0.240667599549079	0.461435255263413
28S-rRNA	AGCTGCGGCGGGCGT	-1.11844	1.19138863772057	0.210543119567089	0.427831387691738
28S-rRNA	AGAAAAGTTACCACAGGGATAACTGGCTTGTGGCGGCCAAGC	-1.11937	1.37564474397153	0.292339735660245	0.516633784800266
5S-rRNA	ACGGCCATACCACCCTGAACGCG	-1.11949	2.17008845090407	0.23587694284652	0.455950438200062
28S-rRNA	CGGAGAAGCCGGCGGGAGCCCCGGGG	-1.11954	1.48935275984931	0.173411640226093	0.38408273328191
28S-rRNA	ACCATTCGTAGACGACCTGCTT	-1.11979	5.81004040565857	0.179523724660226	0.391003103595604
5S-rRNA	ACGGCCATACCACCCTGAACGCGCCCGATCTCGTCT	-1.1231	3.38856165272287	0.244655178505344	0.465630363667906
28S-rRNA	GTAGACGACCTGCTTCTGGGTCGGGGTTTCGT	-1.12366	3.34625113678171	0.295462549885074	0.52015001044233
28S-rRNA	TGGCCTCGGATAGCCGGTCCC	-1.12441	0.907740120883838	0.214837290655632	0.43262810419308
28S-rRNA	CGCGTGGGGGCGGCGGCGGGGGGAGAAGGGT	-1.12502	0.648285540630141	0.280929063655108	0.504908961577497
5S-rRNA	GTCTACGGCCATACCACCCTGAA	-1.12688	3.2214829315062	0.220615069551087	0.439424028439916
28S-rRNA	TGCTTCTGGGTCGGGGTTTCGTACGTAGCAGAGC	-1.12782	5.16278153103369	0.194736647683519	0.40879951023854
18S-rRNA	CCGATTGGATGGTTTAGTGAGGCCCTCG	-1.12786	1.25954376739955	0.241792463805053	0.462829844115333
18S-rRNA	AGGCGAGCCACCGCCCGTCCCCGCCCCTTGCCTC	-1.12826	1.74561836379786	0.270509925912427	0.494688297640103
28S-rRNA	GTGGGATCCCGAGGCCTC	-1.12828	1.13180658007707	0.219901843677014	0.438539265204184
28S-rRNA	CCCCGCCGCCCCTCCTCCTCCTC	-1.12829	1.33251886484486	0.310571182360052	0.535218151830844
18S-rRNA	ACCGCCCGTCCCCGCCCCTTGCCTCTCGGC	-1.13057	5.91421877589279	0.313622021066722	0.537821527959551
28S-rRNA	GCGCGCGGGTCGGGGGGCGGGGCGGA	-1.13082	1.65673371059893	0.308620464168255	0.533577011008841
18S-rRNA	CTTTGGTCGCTCGCTC	-1.13167	2.73678477743847	0.237947388812123	0.458580111508333
28S-rRNA	GGGTCAGTCGGTCCTG	-1.13202	1.77978821960832	0.187467246459783	0.400067702759485
5.8S-rRNA	GACTCTTAGCGGTGGATCACTC	-1.13276	4.43505868016942	0.150002955684184	0.354736425447247
18S-rRNA	ACCGCCCGTCCCCGCCCCTTGCCT	-1.13421	4.41647598684005	0.243503125567517	0.464522463414406
18S-rRNA	GCCCCTTGCCTCTCGGCGCCCCC	-1.1346	2.93639788434723	0.303778658207777	0.5288791954977
28S-rRNA	CTCCTCCCCGCGCCCCC	-1.13487	0.267996643155694	0.256181704473227	0.479395932110903
5S-rRNA	AGCAGGGTCGGGCCTGGTTAGT	-1.13616	4.45526817984048	0.12782127270242	0.323191339587738
5S-rRNA	ATACCACCCTGAACGCGCCCGATCTCGTCTGATCT	-1.13649	3.10299296141486	0.234478117638957	0.454655351544848
18S-rRNA	TCCTTTGGTCGCTCGCT	-1.13685	3.13454634848349	0.1871026175684	0.399680221331738
28S-rRNA	CCCTCCCACGGCGCGACC	-1.13751	1.31922446349586	0.196664181164493	0.411625285033244
18S-rRNA	GTTCCTTTGGTCGCTCG	-1.13755	3.04873316628937	0.174185813486056	0.384716802580259
28S-rRNA	GTTGGCCTCGGATAGCCGGTCCCCC	-1.13819	1.76637322374363	0.190409994883981	0.403956890668155
18S-rRNA	AAGTCCCTGCCCTTTGTAC	-1.13896	3.73084152639236	0.240567660290423	0.461297897940735
28S-rRNA	CCCTACTGATGATGTGTTGTTGCCATGGT	-1.14125	4.96197481167002	0.131861626736893	0.329019329978567
18S-rRNA	TGGCCGTTCTTAGTTG	-1.14127	3.56948331585178	0.188056997507155	0.400983272251685
28S-rRNA	CTGCTTCTGGGTCGGGGTTTCGTACGTAGC	-1.14319	6.08177808954311	0.243490208684339	0.464522463414406
18S-rRNA	AACTGAGGCCATGATTA	-1.1446	2.31497835308864	0.156862222608265	0.363676730299719
28S-rRNA	CTCCTCGTGGGGGGGCCGGGCCACCCCTCC	-1.14469	6.07307559493989	0.178804257743413	0.390290332816736
28S-rRNA	CGATGTCGGCTCTTCCTAT	-1.14481	0.85374234870004	0.199507971397732	0.414977598794748
18S-rRNA	GAACGTCTGCCCTATCAACTTTCGATGGT	-1.1467	5.51221787422079	0.238609613180813	0.45930393491318
28S-rRNA	GGGATCCCGAGGCCTCTCCAG	-1.14771	2.2872848762791	0.256835219034065	0.480232955434078
12S-rRNA	ATGCAAGCATCCCCGTTCCAGTGAGTTC	-1.14834	3.17133734968503	0.195496748411878	0.409824137842339
18S-rRNA	TTGCGTTGATTAAGTCCCTGCCCTTTGT	-1.14857	4.40428528927328	0.139081960864869	0.338485375344614
28S-rRNA	CGGAAGACCCGCTCCCCGGCGCCGCT	-1.14861	3.92927944047015	0.178972604329918	0.390448664772751
28S-rRNA	CCGTCTTGAAACACGGACCAAGGAGTCTAACACGTGCGCG	-1.14865	5.28918964892957	0.274604076796914	0.498976820406476
28S-rRNA	GTTGTTGCCATGGTAATCCTGCTCAGTACGAGAGGAACCGC	-1.14921	6.96275677328265	0.252525325555105	0.474952732418804
28S-rRNA	CCGCCCCCCGGCCCCGC	-1.14928	3.54986820459914	0.257386028816438	0.480613140357206
28S-rRNA	CTCGGTTGGCCTCGGATAGCCGGT	-1.14936	4.74488462107107	0.137130347880495	0.33614463169924
28S-rRNA	TCCTTCTGATCGAGGCCCAGCCCGTGGAC	-1.14952	0.454831722207978	0.245918515625519	0.466808580730426
18S-rRNA	TGGTTCCTTTGGTCGCTCGC	-1.1497	6.44738493719725	0.261777588342717	0.484858137436045
28S-rRNA	GATCCCGAGGCCTCTCC	-1.15102	1.9803410188947	0.229205543726698	0.449288067374808
28S-rRNA	CGCGCCCCCGCCCCGG	-1.15185	0.340869001199935	0.274213327663197	0.498764778200999
18S-rRNA	CGAACGTCTGCCCTATCAACTTTCGATGGT	-1.15254	8.33117199632707	0.315404197998356	0.539198559819737
28S-rRNA	CGGCAGTCGAGAGTGGACGGGAGC	-1.15467	5.54139070205235	0.158853579164426	0.365899702410528
28S-rRNA	CTCGGATAGCCGGTCCCCCGC	-1.15691	3.41818632956809	0.212059682346267	0.4295934558161
28S-rRNA	CTGCGGGCCGCCGGTGAAATACCACTACTCT	-1.15706	2.87904735555647	0.141240446784606	0.341951659443912
28S-rRNA	GGCCGCCGGTGAAAT	-1.15781	1.53134680445422	0.169206291158445	0.379034183341185
28S-rRNA	GGGACCGGGGTCCGGTGCGGAGT	-1.15897	2.5411365558034	0.157841075778448	0.364608873807301
28S-rRNA	AATGTAGGTAAGGGAAGTCGGCAAGCCGGATCCGT	-1.15956	8.59100270934393	0.227000480716515	0.446361258885393
28S-rRNA	GATACGGCAGCGCCGCGGAGCCTCGGTTGGCCTCGGAT	-1.15991	4.84381958846717	0.244120014695225	0.465209300858881
28S-rRNA	CCATTCGTAGACGACCTGCTT	-1.16017	5.68006419852187	0.215478334363972	0.433079226245813
18S-rRNA	CACACCGCCCGTCGCT	-1.16071	1.23714086847984	0.166040411553573	0.375382290102709
18S-rRNA	AGCTCTTTCTCGATTCCGTGGGTGGTGGTGC	-1.16073	5.68918767487327	0.175272450733867	0.385731904875491
28S-rRNA	CCGTTCCCCCCTCCTCCT	-1.16096	3.45548076738595	0.285032294703681	0.509519841645432
28S-rRNA	TTCTGGGTCGGGGTTTC	-1.16143	2.68432810494141	0.164372366461694	0.373472172039534
18S-rRNA	TGGATGGTTTAGTGAGGCCCTCGGATCGGCCCCG	-1.162	2.56642509125196	0.291562321461051	0.515934354311397
28S-rRNA	CGGCGCGCGGCGGCGGC	-1.16267	4.16012496551732	0.184085050055084	0.396538544609571
28S-rRNA	AGGGAAGAGCCCAGCGCCGAATCCCCGCCCCGC	-1.16311	5.58669065746171	0.173879720871461	0.384538329010332
18S-rRNA	CCCCGCCCCTTGCCTCTCGGC	-1.16343	5.03157738634556	0.340190635584317	0.564072947605207
28S-rRNA	CGGGGCCACGCGCGCGTCCCCCGAAGAGGGGGAC	-1.16407	2.91670267276877	0.208090519020085	0.425126400619928
28S-rRNA	GTTGTTGCCATGGTAATCCTGCTCAGTACGAGAGGAACC	-1.16791	2.5459351143512	0.208495051490836	0.425539354814554
28S-rRNA	ATAGACAGCAGGACGGTGGCCATGGAAGTCGGAATCCGCT	-1.1694	7.91006197377386	0.307316678914259	0.532479717578799
28S-rRNA	CCCGCGCCCCCGCCCC	-1.16956	3.3234298469281	0.308888333997563	0.533671301801195
28S-rRNA	GCTGCGATCTATTGAAAGTCAGCCCTCGAC	-1.17081	1.52331568880977	0.276371689877448	0.50073028282156
28S-rRNA	GGGACCGGGGTCCGGTGCGGAGTGCCCTT	-1.17099	1.73273886596218	0.177084730458925	0.38818246355729
28S-rRNA	TTGGCCTCGGATAGCCGGTCCCCCGC	-1.17101	6.42203341645535	0.286295171273621	0.51076913504775
5S-rRNA	CTGATCTCGGAAGCTAAGCAGGGTCGGGCCTGGTTAGT	-1.17187	4.00845343168169	0.197689731767674	0.412664395137062
28S-rRNA	CGGGGGGCCGGCGGC	-1.1719	0.747260249963488	0.121997533096711	0.31387472382475
28S-rRNA	ACCATCTGTGGGATTATGACTGAACGCCTC	-1.17198	4.66626180816663	0.169318818207197	0.37923413789441
28S-rRNA	CGCCCCGGGCGGGTCGCGCCGTCGGG	-1.17219	3.74496612231452	0.157785003681172	0.364608873807301
28S-rRNA	GGTTGGCCTCGGATAGC	-1.17242	3.04453974836579	0.177821117271768	0.388980077936898
5.8S-rRNA	TTGCGGCCCCGGGTTC	-1.17262	5.50408544493412	0.263665597693558	0.486530779715042
28S-rRNA	CCGCCCCCCGTTCCCCCCTCCT	-1.17275	3.46784494929898	0.247223406663774	0.468398534009705
18S-rRNA	CCCTTGCCTCTCGGCGCCCC	-1.17277	2.88747612404964	0.218858714718602	0.437101505573719
28S-rRNA	TTTCCCGCCCCCCGTT	-1.17455	2.56078565678475	0.178953116908206	0.390448664772751
28S-rRNA	CCCGGCCCCGCGTCCTCC	-1.17465	2.57347954583068	0.268220803455108	0.492095364898335
28S-rRNA	ACGCCTCCTCCCCTCC	-1.17556	3.6098370743038	0.184196674592767	0.396612829139962
28S-rRNA	GCGTCCCCCGAAGAGGGGGACGGCGGAGCGAGCGCACGG	-1.17606	4.63070583413496	0.154460989494403	0.360639225740435
28S-rRNA	CGTCGCGCGCGCGTCCGCTGGGGGC	-1.17782	3.13831039072341	0.199082518076885	0.414727683983553
28S-rRNA	AGGATAGCTGGCGCTC	-1.17934	5.23301492867297	0.199781162887725	0.41526041342992
28S-rRNA	CGCGACCTCAGATCAGACGTGG	-1.17968	5.19471884757455	0.191382298382962	0.405211436022947
28S-rRNA	TGGCCTCGGATAGCCGGTCCCCCGC	-1.18027	6.56571703292843	0.215809037843888	0.433534770852974
28S-rRNA	TGGCCATGGAAGTCGGAATCC	-1.18119	2.4644592870915	0.137452146369777	0.336730904414447
28S-rRNA	GTGGATCGCCCCAGCTGCGGCGGGCGTCGCGGCCGCCCCCGGGG	-1.18346	1.3398514650202	0.345623967934205	0.56892091255951
5.8S-rRNA	GACTCTTAGCGGTGGATCACT	-1.18369	5.15603155833251	0.168054040548583	0.377856262659736
18S-rRNA	AACCTCGGGCCGATCG	-1.18449	4.37869508185255	0.161654266952241	0.37025800275235
18S-rRNA	GCGGGGCCCGAAGCGTTTAC	-1.18521	0.832419398519002	0.176711753679545	0.387852200986976
28S-rRNA	CGGGCCCTTCCCGTGGATCGCCCCAGCT	-1.18548	3.67539281130173	0.125463271310861	0.319829558657297
28S-rRNA	CGGCAGTCGAGAGTGGACGGG	-1.18576	2.72957518335866	0.175496485968769	0.385937416467163
45S-rRNA	TGGCCGTCGTGTGGCGTGTGCCACCC	-1.18591	4.85542139509352	0.196649265288889	0.411625285033244
5S-rRNA	GGAGACCGCCTGGGAAT	-1.1863	3.30798815032599	0.155112940903692	0.361450009243188
28S-rRNA	ATCTAGTAGCTGGTTCCCTCCGAAGTTT	-1.18705	3.69840318721014	0.156299909462143	0.363044289561469
28S-rRNA	CTCTCCCCCGCTCCCC	-1.18706	2.54633156502696	0.195287254841553	0.409568222442971
18S-rRNA	TATGGTTCCTTTGGTCGCTCGCTCCT	-1.18774	4.28821180375927	0.197364813875385	0.412202925173946
28S-rRNA	GCCTCGGTTGGCCTCGGATAGCCGGT	-1.18864	4.07634341836313	0.175507887140119	0.385937416467163
45S-rRNA	ACGACTCTTAGCGGTGGATCACT	-1.18871	7.38622132196471	0.21384676663214	0.431318503201005
28S-rRNA	CCCCGCCGGGTCCGCCCCCGGGGCCGCGGTT	-1.18894	2.25130665952541	0.154469752079881	0.360639225740435
28S-rRNA	CGCGGTTCCGGCGGCGTCC	-1.18927	4.39491813398146	0.3951853103771	0.61320066487103
28S-rRNA	ACTCTGATCGTTTTTTCACTGACCCGG	-1.19102	4.56288121974513	0.155876867194785	0.362733592026009
28S-rRNA	GGGCTGGGTCGGTCGGGCTGGGGCGCGAAGCGGGGC	-1.19249	0.901882505464468	0.241896735768684	0.462866379829242
5S-rRNA	GTCTGATCTCGGAAGCT	-1.19326	3.64738908457918	0.145124504846254	0.3476628558933
28S-rRNA	ACCCGCCCTCCCTTCC	-1.19329	3.50734233726714	0.22263960744684	0.441783109067674
28S-rRNA	CTCCGTTGCCCTCGGC	-1.19415	5.02227090088439	0.199365077115943	0.414786231278491
28S-rRNA	CCGCCGAGGGCGCACCACCGGCCCGTCTCG	-1.19416	2.64828827199189	0.192126347365498	0.405899201608981
28S-rRNA	AGCTCGCTTGATCTTGATTTTC	-1.19464	6.37538742716436	0.151721425204468	0.357072427795044
28S-rRNA	GCGTTCATAGCGACGTCGCTT	-1.19629	6.04264499148226	0.151133527026916	0.356282346892787
28S-rRNA	CCGGGCGGGTCGCGCCGTCGGGCC	-1.19645	2.9906567649552	0.146440021931413	0.349679601298118
28S-rRNA	AGAATTCACCAAGCGTTGGATTGTTCACCCACT	-1.19813	9.93431191841418	0.320026485609191	0.543405460751346
28S-rRNA	AGGATAGCTGGCGCTCTCG	-1.19871	1.00781298433555	0.151135566813008	0.356282346892787
28S-rRNA	AGCGGTCCTGACGTGCAAATCGGTC	-1.19891	4.1708455268947	0.300698043775829	0.525254909085918
28S-rRNA	TAGCCAAATGCCTCGTCATCT	-1.1993	2.52909018750359	0.117977773083754	0.308099275719045
18S-rRNA	TTGGATCTTGGGAGCGGGCGGGCGGTCC	-1.19943	1.88443053377857	0.254158936486693	0.476814918134374
5S-rRNA	GAACGCGCCCGATCTCGTCTGATCT	-1.19968	4.16776683089482	0.248266029758645	0.469705727843045
18S-rRNA	TAGTCGCCGTGCCTACC	-1.20024	2.71085626704757	0.244327549307315	0.46544155443012
28S-rRNA	ACCCGGCGGCGGGTCCGGCCGTGTCGGC	-1.20083	1.7742880338294	0.136960829946101	0.335943078986665
28S-rRNA	ATACCCGGCCGTCGC	-1.20084	3.83691102708297	0.192741797014548	0.406652260912956
28S-rRNA	GAGACCCGTCGCCGCGCTCTCCCCCCTCCCGGCGCC	-1.20099	3.83674965423341	0.165651434097541	0.374935299531245
18S-rRNA	TTGTACACACCGCCCGTCGCT	-1.20108	4.55543738933672	0.201636835204452	0.417169951855283
5.8S-rRNA	CCTCCCGGGGCTACGCCT	-1.20226	5.80674580021564	0.208938393288987	0.425937741224207
28S-rRNA	CCCCGCCGGCGGGCCGC	-1.20253	0.550829848468296	0.18805118045819	0.400983272251685
28S-rRNA	CGGTTGGCCTCGGATAGCCGGTCC	-1.20331	3.94820668244847	0.109120310561994	0.295104044025808
28S-rRNA	TGGGATCCCGAGGCCTCTC	-1.20333	3.74745402096615	0.175043866047995	0.385541151256366
28S-rRNA	CTAGTAGCTGGTTCCCTCCGAAGTTTCCCTC	-1.20489	5.65533074415424	0.188395121078299	0.401494165080056
28S-rRNA	CTGCGGGCCGCCGGTGAAATACCACTACTCTGAT	-1.20554	5.49335	0.11875308952667	0.309281692342905
28S-rRNA	GAGCGCACGGGGTCGGCGGCGAC	-1.20555	1.33123107727924	0.146554434947734	0.349742335847722
5S-rRNA	TGATCTCGGAAGCTAAGCAGGGTC	-1.20577	8.76443668863241	0.26765482249593	0.491278151278702
28S-rRNA	CGCTTCTGGCGCCAAGCGCCCGGCCGC	-1.20617	3.15771620142453	0.151687776419074	0.357072427795044
28S-rRNA	AAACACGGACCAAGGAGTCTAACACGTGCGCG	-1.20634	5.13997488968065	0.18473756449586	0.3970888901251
5S-rRNA	AGCAGGGTCGGGCCTGGT	-1.20937	3.41266528378872	0.12189532754204	0.31387472382475
18S-rRNA	AATCAGTTATGGTTCCTTTGGTCGCTC	-1.21023	5.71965502107786	0.158631423350027	0.365594631984841
18S-rRNA	AGATTGATAGCTCTTTCTCGATTCC	-1.21085	3.47778281951927	0.186209527899061	0.398712927135504
28S-rRNA	TCGGCTCTTCCTATCATTG	-1.21172	1.54971693873294	0.239752576822094	0.460283917216626
28S-rRNA	CGCGCGCGCCGCTCGCTCCCT	-1.21179	1.94898515453672	0.191564879203134	0.405440028030418
28S-rRNA	GTCCGTCCGTCCGTCCGT	-1.21203	2.35018911927465	0.150823784899649	0.355954613819194
28S-rRNA	GAGCGTCGGGCCCATACCCGGCCGTCGCCGGCAGT	-1.21269	1.70891977680208	0.191629404787429	0.405523942287404
28S-rRNA	GACTCTGGACGCGAGCCGGGCCCT	-1.21349	3.75162218701051	0.180294540570117	0.391968699097556
28S-rRNA	GATCCTTCGATGTCGGCTCTTCCT	-1.21351	11.1019025254828	0.146518269273275	0.349742335847722
5S-rRNA	AAGCAGGGTCGGGCC	-1.21442	4.0431240555504	0.175240954221292	0.385714663078758
28S-rRNA	GTCTCCGCCCCCCGGCCCCGCGTCCTCC	-1.21606	3.36278681281973	0.226271440123159	0.445454549507436
28S-rRNA	CGGGGCCACGCGCGCGTCCCCCGAAGAGGGGGACGGCGGAGC	-1.21636	3.37064002850596	0.169075567702875	0.378845474793755
28S-rRNA	CGGTCGGGCTGGGGCGCGAAGCGGGGC	-1.21839	4.79374874140632	0.194561973361612	0.408705506155624
28S-rRNA	CCGCCGGCGGGCCGCCCCCCCCC	-1.21863	3.34247093398335	0.280935174621673	0.504908961577497
28S-rRNA	AGTGCCAGGTGGGGAGTTTGACTGGGGC	-1.21929	4.02812916627241	0.130126265028982	0.326789130524948
28S-rRNA	ATCCGCAGCAGGTCTCCAAGGTGAACAGCCTCTGGCATGT	-1.22006	6.78635304036491	0.20955875938146	0.426692583588201
28S-rRNA	ACGGTGAAGAGACATGAGAGGTGTAGAAT	-1.2202	5.68233260813015	0.290785339241253	0.515246504978817
28S-rRNA	AGTGCGCCCCGGGCGGGTCGCGCCGTCGGGCC	-1.22075	4.58669896987288	0.121861358977687	0.31387472382475
28S-rRNA	CCCGTGGATCGCCCCAGCTGC	-1.22108	5.85995919415461	0.19332824395499	0.407321145755499
28S-rRNA	CGTCCGTCCGTCCGT	-1.22118	0.401388532060352	0.0929562407948375	0.268714254512617
28S-rRNA	ACGCCGGGTTAAGGCGCCCGATGCCGACGCT	-1.22188	2.31855184119853	0.164940984474194	0.374210575910067
18S-rRNA	CCCCGCCCCTTGCCTCTCGGCGCCCCC	-1.2224	4.14570389613738	0.245849680087924	0.466808580730426
5.8S-rRNA	CGACTCTTAGCGGTGGATC	-1.22308	10.1315320059915	0.22326262368609	0.442190861319927
28S-rRNA	TTCTGATCGAGGCCC	-1.22345	3.42374516962486	0.128354212299722	0.324061394453598
28S-rRNA	CTCGCTTGATCTTGATTTTC	-1.22392	3.82398704315859	0.105349968362278	0.288155729763047
28S-rRNA	GGCGGCGGGTCCGGCCGTGTCGGCGGCCC	-1.22434	1.78832790893182	0.169980402645229	0.379999105614142
28S-rRNA	CTGCGGGCCGCCGGTGAAATACCACTACTC	-1.22442	1.96026224463078	0.133828014135198	0.331814230685145
28S-rRNA	TGCCCTCGGCCGATCGAAAGGGAGTCGGGTTC	-1.22528	6.00634061293993	0.15177932962345	0.357072427795044
28S-rRNA	CTGTCCCCGCCGGCGGGCC	-1.22573	4.04134322078859	0.150895619098991	0.356021057596273
28S-rRNA	ACTGATGATGTGTTGTTGCCATGG	-1.22595	4.03900607203467	0.134283649386626	0.332516750516692
28S-rRNA	AGACGTGGCGACCCGCTG	-1.22609	2.53845052415741	0.123493010237004	0.316517661005155
28S-rRNA	GGTTTCGTACGTAGC	-1.22643	1.30623290584334	0.165503183045734	0.374716048101922
18S-rRNA	GAGGCCCTCGGATCGGC	-1.22699	1.47860148894995	0.11196640494466	0.299098845268907
28S-rRNA	CCGGCCGTGTCGGCGGCCCGGCGGATCTTT	-1.22734	2.40512430409694	0.180613652360148	0.392191707356171
28S-rRNA	TCCGGGGACAGTGCC	-1.22774	1.47349648498794	0.18513107205983	0.397447860614683
28S-rRNA	CGTCCCCCGACCGGCGACCGGCCGCCGCCGGG	-1.22787	2.3836499892918	0.197009522027958	0.412080863795321
28S-rRNA	TGGAGCGTCGGGCCC	-1.22795	5.04119812135664	0.242306932324444	0.463365247905172
18S-rRNA	GAGCCGCCTGGATACCGC	-1.22915	5.0360828804882	0.145739293319953	0.34875164715334
28S-rRNA	CGCCACGCAGTTTTATCC	-1.22929	2.92927036367861	0.190836510868933	0.404528733897852
28S-rRNA	CAGACGTGGCGACCCGC	-1.2298	1.50431636545204	0.14589289809937	0.348984637404677
28S-rRNA	CGGTTGGCCTCGGAT	-1.23127	11.5564414242025	0.25121754744213	0.473366921841887
28S-rRNA	TAGTAGCTGGTTCCCTCC	-1.23139	3.44338369416281	0.254319157865503	0.476950827469576
28S-rRNA	ACTCTGATCGTTTTTTCACTGACCCGGTGAGG	-1.23157	1.56788997039159	0.183907231056553	0.396334184750512
18S-rRNA	CCGATCGCACGCCCCCCGTGGC	-1.23187	2.36102697836529	0.157806413969094	0.364608873807301
28S-rRNA	GTGCGCGAGTCGGGGGCTCGC	-1.2324	5.43343450410328	0.200731278295999	0.416194424765083
28S-rRNA	ACCCCTCCCACGGCGCGACCGCTCT	-1.23302	6.32297501484601	0.171317030919053	0.381664469182928
28S-rRNA	CGCCTCGGCCGGCGCCT	-1.23415	3.73284591846624	0.220136073539829	0.43879165257676
28S-rRNA	AGCGGTCCTGACGTGC	-1.23433	8.9004752945694	0.243469680107334	0.464522463414406
28S-rRNA	GGGTTTCGTACGTAGC	-1.2345	2.93040718515927	0.131855701958361	0.329019329978567
28S-rRNA	GGGGAATCCGACTGTTTAATT	-1.23513	5.20197302365977	0.15510605827173	0.361450009243188
18S-rRNA	CATTAATCAAGAACGAA	-1.23599	3.75041100950234	0.217854548072746	0.435949789851931
28S-rRNA	AGGACGGTGGCCATGGAA	-1.23683	2.56746188351941	0.140436497603158	0.340916656355782
28S-rRNA	CTCTCTCTCTCTCCCC	-1.23684	1.7928171273522	0.174987997276553	0.385470181568256
28S-rRNA	TTTGATCCTTCGATGTCGGCTCTTCCTAT	-1.23716	5.38819134095904	0.166056174095493	0.375382290102709
45S-rRNA	CGCCTCCGGCTCGCGGCCGC	-1.23742	1.50041279147243	0.158038983003083	0.364794888712085
28S-rRNA	TTGCCCTCGGCCGATC	-1.23746	3.74496019504237	0.210889416380461	0.428133845977881
28S-rRNA	GGAGCGTCGGGCCCATACCCGGCCGTCGCCGGC	-1.23777	2.59969007279603	0.123166385834997	0.31581941541508
28S-rRNA	GCCGCCGCCCCCCCC	-1.23781	4.18624616495292	0.313157035878925	0.537684099627381
18S-rRNA	CTCGTAGTTGGATCTTGGG	-1.23827	4.32252344777332	0.130239027598507	0.326921217875465
18S-rRNA	CCTTGCCTCTCGGCGCCCCCT	-1.23975	2.62679116771014	0.184819237929561	0.397196888264966
28S-rRNA	CCTTCTGATCGAGGCC	-1.23986	1.64095982149536	0.138622452874043	0.337864478406861
28S-rRNA	CCCCTCCACGCGCCCC	-1.24075	0.157687601313852	0.16612756985516	0.37549161345105
18S-rRNA	AGCGGTCGGCGTCCC	-1.24192	3.13909389658254	0.159010237414604	0.366208799109278
28S-rRNA	ATATCCGCAGCAGGTCTCC	-1.24193	7.45673569582676	0.185814330121174	0.398285259080243
5S-rRNA	GAGACCGCCTGGGAAT	-1.24197	3.33511751925262	0.117467708725474	0.307439013807223
28S-rRNA	CCGCCGCCCCTCCTCCTCC	-1.24428	2.14319660072806	0.261507526626321	0.484543332016008
28S-rRNA	AATCTCGCGCCGGGCCGTACCC	-1.24544	1.38354134963117	0.194344860710341	0.408407319123278
28S-rRNA	AGCGACGTCGCTTTTTGATCC	-1.24556	3.31322504447222	0.164373850847635	0.373472172039534
28S-rRNA	CCCGTTCCTCCCGACCCCT	-1.24584	2.7760196635484	0.211534031497735	0.428989331605447
45S-rRNA	ACGCGACCTCAGATCAGACGTGGCGACCCGCTGAATTT	-1.24759	4.69093711026336	0.194480118506865	0.408638877517453
28S-rRNA	GTGGGGGGGCCGGGC	-1.24789	1.30749897890669	0.136378008604967	0.33543248529298
18S-rRNA	TAAATCAGTTATGGTTCCTTTGGTCGCT	-1.24806	3.32904072407613	0.148956814263546	0.353184731536009
28S-rRNA	AGGGAACGTGAGCTG	-1.24833	2.65396249007014	0.142817961829641	0.344033633188262
28S-rRNA	TCGGCCGATCGAAAGGGAGTCGGGTTC	-1.24913	3.96440665124073	0.185297600684093	0.397648260762427
28S-rRNA	CCGCCCACGCCCCGC	-1.25004	0.867337266522136	0.201893191236735	0.417523380468082
28S-rRNA	GGGCCGCCGGTGAAATACCACTACTCTGAT	-1.25027	5.23706511022273	0.147502672144094	0.351269694466161
18S-rRNA	TGGTCGCTCGCTCCT	-1.252	0.973293932441729	0.139464587739292	0.339365912037348
18S-rRNA	AGGCCCTCGGATCGGCCCCGCCGGGGTCG	-1.25215	2.57919233300967	0.13861246298267	0.337864478406861
18S-rRNA	AGCAGCCGCGGTAATTCC	-1.2522	7.56156931709195	0.144195832541755	0.346431284637163
28S-rRNA	CCTCCCCGCGCCCCCGCCCCGGC	-1.2524	3.26181988802305	0.200981118123272	0.416316585349461
28S-rRNA	CGGGTGGGGTCCGCGC	-1.25298	0.872513623615719	0.204863784633585	0.421120372422707
5S-rRNA	GGGTGCTGTAGGCTTT	-1.2543	4.82467612464237	0.116392323552756	0.305978969714076
28S-rRNA	GGCTGGGGCGCGAAGCGGGGC	-1.25533	3.50306139648275	0.259012756445343	0.482205176905388
45S-rRNA	CGGGCCGAGTTCCCGTGGCCGCCGC	-1.25551	2.11731253832278	0.106113926669574	0.289839664651597
18S-rRNA	GCTCGTAGTTGGATCTTGGGAGCGGGCGGGC	-1.25572	1.65248326799976	0.163096188747232	0.37183649968792
28S-rRNA	CCCGGAGAAGCCGGCGGGAGCCCCGGGGA	-1.25708	0.627267740932718	0.248315319297013	0.469734080160945
28S-rRNA	TCTGGACGCGAGCCGGGCCCTTCCCGT	-1.25751	4.94187123970026	0.22684832580834	0.446169710304265
28S-rRNA	TCCCCCGTCTCCGCCCCCCGGCCCCGCGTCCTCC	-1.25777	2.29861606514883	0.214127216065365	0.431617132321196
28S-rRNA	GCCCACGCCCCGCTCCCCGCCCCCGGAGC	-1.25813	2.66778021767874	0.263127859316192	0.486088761866869
5S-rRNA	CCTGAACGCGCCCGATCTC	-1.25826	4.41508652023394	0.219539032329782	0.438014940350978
28S-rRNA	CGGGCCCTTCCCGTGGATCGCCCCAGCTGC	-1.25853	3.11585746267258	0.106674712532904	0.290786703845964
18S-rRNA	TTTGGTCGCTCGCTC	-1.25953	3.17546893158347	0.120462965946794	0.311990277708721
18S-rRNA	ACACACCGCCCGTCGCTAC	-1.25955	2.69657959767505	0.13383950192955	0.331814230685145
18S-rRNA	CCCCGCCCCTTGCCTC	-1.25963	0.505477084888596	0.139523125979321	0.339457683072972
28S-rRNA	CCGTTGCCCTCGGCCGATCGAAAGGGAGTCGGGT	-1.25987	9.21098377725356	0.194645333741857	0.408754144974017
28S-rRNA	GACAGCAGGACGGTGGCCATGGA	-1.26117	3.91650398267342	0.239013114768307	0.459831557162537
28S-rRNA	CACTACTCTGATCGTTTTTTC	-1.26224	3.59606552883824	0.168543205651111	0.37817133080782
28S-rRNA	GCCTCGGTTGGCCTCGGATAGCCGGTCC	-1.26291	6.23947534493311	0.164090800999724	0.373320885847384
18S-rRNA	TGGTCGCTCGCTCCTCTCCT	-1.26306	6.61141310554594	0.153549825499081	0.359706295577891
45S-rRNA	GTGACCGGTGCCGACGAC	-1.26382	2.9107853701709	0.146270381323225	0.349596514974927
28S-rRNA	AAACGGTAACGCAGGTGTCCTAAGG	-1.2643	2.26141606630447	0.229849433393466	0.45017047177259
28S-rRNA	CGGTTGGCCTCGGATAGCCGGTC	-1.26482	4.64421271336414	0.136698387808039	0.335690254925856
28S-rRNA	CAGGGGAATCCGACTGTTTAATT	-1.2651	5.41545210416156	0.193453436301479	0.407369870688637
28S-rRNA	GATCCTTCGATGTCGGCTC	-1.26573	3.20579989331997	0.225761757679813	0.445004610905045
28S-rRNA	AAGTCCTTCTGATCGAGGCCCAGCCCGT	-1.26687	6.87936118775057	0.151661303235146	0.357072427795044
28S-rRNA	CCACCCGACCCGTCTTGAAAC	-1.26923	6.14176502784114	0.125595015545579	0.320044450274893
28S-rRNA	CCCCGTTCCTCCCGACCCCTCC	-1.26983	1.22686794441216	0.208618486883088	0.425671542706374
28S-rRNA	CCTTCTGATCGAGGCCC	-1.27274	3.45907437884085	0.123181390295631	0.31581941541508
18S-rRNA	AAATTCTTGGACCGGCGCA	-1.2764	2.41642473595234	0.204507045983041	0.420782129976142
28S-rRNA	AGCCAAATGCCTCGTCATCT	-1.27738	8.99115936494412	0.246831836345662	0.468120657906855
18S-rRNA	AGATACCGTCGTAGTTCCGACCATAAACGATGCCG	-1.27794	1.47305192580316	0.108659831942795	0.29427877064288
28S-rRNA	TGGCTCTAAGGGCTGGGTCGGTC	-1.27827	2.71879101848258	0.125995179514152	0.320413014237159
28S-rRNA	AGGGCTGGGTCGGTCGGGCTGGGGCGCG	-1.27909	1.81099804298671	0.200840560530618	0.416261688170185
28S-rRNA	ACCCCGCGCGCGCCGCTC	-1.2797	2.25082067687162	0.152716526154382	0.3584495454057
28S-rRNA	GCGCGCGGGTCGGGGGGCGGGGC	-1.28056	3.03253005633209	0.257875557449198	0.48109225344119
5.8S-rRNA	GACTCTTAGCGGTGGATCACTCGGCTCGTGCGTCGAT	-1.28083	3.13215104498322	0.120696841203263	0.312397460853349
5.8S-rRNA	ACTCTTAGCGGTGGATCACTCGGCTCGTGCGTCGAT	-1.28229	2.83665160999496	0.138139158658035	0.33755155528176
18S-rRNA	AGCTCGTAGTTGGATCTTGG	-1.28281	1.58439067774939	0.138323570606636	0.337680031276705
28S-rRNA	TCCTTCTGATCGAGGCC	-1.2831	0.999716408532844	0.200899264608478	0.416261688170185
28S-rRNA	AGCAGTTGAACATGGGTC	-1.28317	7.58660865094581	0.310517575535521	0.535218151830844
28S-rRNA	ATTGTGAAGCAGAATTCACCAAGCGTTGGATTGTT	-1.28335	5.23895025738624	0.207730157713179	0.424701923338796
28S-rRNA	GATGTCGGCTCTTCCTATCATTGTGAAGC	-1.28459	4.04986172707166	0.15807303276881	0.364794888712085
28S-rRNA	CCAGTGCGCCCCGGGCGGGTCGCGCCGTCGGGCC	-1.28672	6.34929945436212	0.102384008711872	0.283162831016665
28S-rRNA	TCGGTTGGCCTCGGATAGCCGGTCC	-1.28685	1.72510178367268	0.10765816741614	0.292625901264897
5S-rRNA	TAAGCAGGGTCGGGCCTGGTT	-1.28695	7.53438857428559	0.173904457485072	0.384538329010332
28S-rRNA	TGGACGAGGCGCCGCCGCCCCCCCC	-1.28832	2.73619229409224	0.158109764378207	0.364794888712085
28S-rRNA	CCTCGGTTGGCCTCGGATA	-1.28953	2.36405476954825	0.125775644370996	0.320098198840814
5.8S-rRNA	GGTGGATCACTCGGCTCGT	-1.28996	2.5617063396329	0.123774992610741	0.316842989093545
28S-rRNA	ACCCCCGCCACGCAGTTTT	-1.29023	3.44436288319014	0.159212636681579	0.36646783261034
45S-rRNA	CGAGCGCGGCCCGGT	-1.29086	3.17446878048749	0.293277905018473	0.517531767576592
28S-rRNA	CTCGTGGGGGGGCCGGGCCACCCCTCCCA	-1.29107	1.56896850830481	0.239483753623421	0.460139635527509
18S-rRNA	ATTCCCATGACCCGC	-1.29108	3.09998052991232	0.166408392651552	0.375917850417538
5.8S-rRNA	GACTCTTAGCGGTGGATCACTCGGCTCGTGCGT	-1.2915	4.55802562495267	0.0881769316344828	0.26058233549197
5S-rRNA	CTAAGCAGGGTCGGGCCTGGT	-1.29183	3.16442552283234	0.100252212326101	0.279477651949093
5S-rRNA	AAGCAGGGTCGGGCCTGGTTAGT	-1.2925	10.915177058668	0.171922389332905	0.382253376475929
18S-rRNA	ACACACCGCCCGTCGCTACTACC	-1.29512	3.46044514925276	0.149850823809346	0.35463389647447
28S-rRNA	TGGACGCGAGCCGGGCCCT	-1.29535	3.25794914528292	0.111504749125471	0.298294359123317
28S-rRNA	TGTCCCCGCCGGCGGGCCGC	-1.29572	1.22289099781366	0.123550817555721	0.316517661005155
28S-rRNA	CTGGGTCGGGGTTTCGT	-1.29659	8.47877606965463	0.131937995814015	0.329106710386853
18S-rRNA	GCCCTCGGATCGGCCCCGCCGGGGTCGG	-1.2971	2.66907013745104	0.164407546663415	0.373472172039534
28S-rRNA	CGGGACCGGGGTCCGGTGC	-1.29747	2.78053716776121	0.167634613535951	0.377661274242903
28S-rRNA	TGGAATGCGAGTGCCTAGTGGGC	-1.29752	2.87968883639583	0.0931786379872979	0.268878171603029
28S-rRNA	CACCCCTCCCACGGCGCGACCGCT	-1.29776	3.85495471820717	0.118660617989474	0.309090241905786
28S-rRNA	ACCTACTATCCAGCGAAACC	-1.29789	1.65131907947262	0.169547439138998	0.379433388990226
28S-rRNA	CCCGCGCCCCCGCCC	-1.29814	1.62353227286988	0.228770669343328	0.448897
5S-rRNA	CTGAACGCGCCCGATCTCGTC	-1.29821	7.60317127953741	0.088591493787881	0.261333684443765
28S-rRNA	CGCGACCTCAGATCAGACGTGGCGACCCGCTG	-1.29982	5.36053577190025	0.156549321091605	0.363261278735124
18S-rRNA	CTTGCCTCTCGGCGCCCCCT	-1.30049	3.68458501786403	0.138892120958119	0.338174826547916
18S-rRNA	GGATGGTTTAGTGAGGCCCTCGGATCGGCCCC	-1.30067	4.55704525786811	0.152997289928747	0.358901830929415
28S-rRNA	GACTCTCTTAAGGTAGCCAAATGCCT	-1.30089	4.71270048271684	0.119894550595004	0.311160813445176
28S-rRNA	CGTCCCCCGACCGGCGACCGGCCGCCGCCGGGC	-1.30144	2.56886298791761	0.128332872902329	0.324061394453598
28S-rRNA	GATCCTTCGATGTCGGCTCTT	-1.30236	5.58048151107575	0.207030144796714	0.423863148747957
28S-rRNA	CGATCTATTGAAAGTCAGCCCTC	-1.30263	0.667843037009591	0.189852191421356	0.403123690550934
28S-rRNA	CGGGTCGGGGCGGCGGCGGCGGCGGC	-1.30263	1.27576334984258	0.219373837994812	0.437807655870889
28S-rRNA	TTTTTGATCCTTCGATGTCGGCTCTT	-1.30465	5.66093618244398	0.168224192741587	0.377862464760449
18S-rRNA	ATGGCCGTTCTTAGTTG	-1.30601	5.22720061086593	0.114994412642826	0.304108358288564
28S-rRNA	CCGCCGGCGGGCCGCCCCCCCC	-1.30737	3.46724747429455	0.172019813890473	0.382341830682929
18S-rRNA	GTTTTCGGAACTGAGGCCATGATTA	-1.3075	4.83039309297974	0.117479763020992	0.307439013807223
5.8S-rRNA	GAACGCACTTGCGGCCCCGGGTT	-1.30866	5.07477071518526	0.167235487903159	0.377197019385698
45S-rRNA	TCTGCCTCCGACCGGTCGTGT	-1.30958	4.79783914513429	0.133851899258241	0.331814230685145
28S-rRNA	GACTCTGGACGCGAGCCGGGCCCTT	-1.30988	1.47526518378627	0.130643469063668	0.32758332398198
28S-rRNA	ACGGAAGACCCGCTCCCCGGCGCCGCTCGTGGGGGGCCC	-1.31133	6.48580947598143	0.187251381428533	0.399907556476389
28S-rRNA	ATTTGGTGTATGTGCTTGGCTGAGGAGCCAATGGGGCGAAGCT	-1.3115	2.97188033915632	0.128949977010212	0.324886178553859
28S-rRNA	CGGAGTCGGGTTGCTTGGGAATGC	-1.31242	2.30489679815045	0.228101944811217	0.447824858770041
28S-rRNA	CGCCCCGCTCCCCGCCCCCGG	-1.31315	1.95713028649547	0.159714530204939	0.367363702112418
28S-rRNA	TCTGGGTCGGGGTTTCGTACGTAGCAG	-1.31409	2.71011536494928	0.14261109811804	0.343738505163711
18S-rRNA	TGATCCTGCCAGTAGC	-1.31457	3.71667949565322	0.171142438096038	0.381484053521609
28S-rRNA	GGCCGAAACGATCTCAACCTATTCTC	-1.31487	4.72656878320214	0.125775099871273	0.320098198840814
5S-rRNA	CGATCTCGTCTGATCTCGGAAGCT	-1.31542	7.37435840646963	0.275812610506985	0.500391915845784
28S-rRNA	CTCGCGCCGGGCCGTAC	-1.3166	1.45100240828087	0.169986717265095	0.379999105614142
28S-rRNA	GGAATCCGACTGTTTAATT	-1.31666	3.2174266513154	0.0914234259157846	0.266552184913827
18S-rRNA	GAATTGACGGAAGGGCACCACCAGGAGTGGAGCCTGCGGCTT	-1.31715	0.85682969080894	0.168977031613429	0.378728804115289
18S-rRNA	GTTCGATTCCGGAGAGGGAGCCT	-1.31758	1.94823686352668	0.104471939753369	0.28658810881379
28S-rRNA	CGTGGGGGGGCCGGGCCACCCCTCC	-1.31949	5.43779280412633	0.249209062932698	0.470572646661698
5.8S-rRNA	ACTTCGAACGCACTTGCGGCCCC	-1.32001	5.89528898263835	0.0962380104035084	0.273782863453332
28S-rRNA	AAGTCCTTCTGATCGAGGCCCAGCCCGTGGA	-1.32104	0.66563576464266	0.178374179475291	0.389775577786876
28S-rRNA	CCCCCGCCCCACCCCGCGCGCGCCGC	-1.32168	3.66310375941453	0.245178928869795	0.465997587685218
45S-rRNA	CGGTCGTGTGTGGGTTGACTTCGGAGGCGC	-1.3224	0.905209735922729	0.17961581165638	0.391066828611012
28S-rRNA	ACCAAGGAGTCTAACACGTGCGCG	-1.32308	8.2615343602365	0.117444378124682	0.307439013807223
28S-rRNA	CCCTCCTCCTCCTCC	-1.32335	2.10475642331754	0.180151622600591	0.391867040300538
28S-rRNA	GCTTCTGGGTCGGGGTTTCGTACGTAGC	-1.3236	4.02610251739938	0.11335824045349	0.301437299201114
18S-rRNA	TAGTGAGGCCCTCGGATCGGCCCCGCCGGGGTCGGC	-1.32372	4.73826616251662	0.235355601399851	0.455482804038818
28S-rRNA	TGGAGCGTCGGGCCCATACCCGGCCGTCGCCGGC	-1.3248	2.88127964687419	0.0844598272144168	0.253660758945153
18S-rRNA	AGCTCGTAGTTGGATCTTGGG	-1.32485	7.21031718707233	0.119462230703045	0.310483708974861
18S-rRNA	ACGAGGATCCATTGGAGGGCA	-1.3255	5.04099386052857	0.244580687256209	0.465630363667906
28S-rRNA	CTGGACGCGAGCCGGGCCC	-1.32631	2.80747291561998	0.140369261877163	0.340804190923388
5S-rRNA	AAGCAGGGTCGGGCCTGGTT	-1.32667	11.2810745754618	0.1538707482383	0.359811657872978
18S-rRNA	GTTCCTTTGGTCGCTCGC	-1.32682	3.48795214262484	0.128848281448502	0.324680141581703
28S-rRNA	AGGGGGGTCTCCCCCGCGGGGGCGCGCCGGCGT	-1.32835	3.91120144560303	0.228815263029467	0.448900902953825
28S-rRNA	CGGCGGCGGGTCCGGCCGTGTCGGCGGCC	-1.32848	1.19969226679429	0.101671676003109	0.282006123962342
28S-rRNA	CCGTTGCCCTCGGCCGATCGAAAGGGAGTCGGGTT	-1.32887	7.88524686568478	0.158321815737197	0.365139207460675
28S-rRNA	GCTCGCTTGATCTTGATTTTC	-1.32889	5.92977127352126	0.112852096880733	0.300491583241224
18S-rRNA	AACAGGTCTGTGATGCCCTTAGATGTCCGGGG	-1.32906	2.26868257417149	0.0998208956622337	0.278942377010821
28S-rRNA	GCGGGCCGGTCCCCCCCGCCGGGTCCGCCCCCGGGGC	-1.33059	2.12377765313697	0.204820889468965	0.421103008413155
28S-rRNA	AGTGCGCCCCGGGCGGGTCGCGCCGT	-1.33062	3.26292217582588	0.150285501835361	0.355044052959163
28S-rRNA	CCGATGCCGACGCTCAT	-1.33107	4.97984	0.134766494008651	0.332755019328103
28S-rRNA	CGGATAGCCGGTCCCCCGC	-1.33159	3.96166153468462	0.111305050908268	0.298124159522787
18S-rRNA	TGAGGCCCTCGGATCGGCCCCGCCGGGGTCGGC	-1.33186	2.68540066599414	0.148985426376794	0.353201197697517
28S-rRNA	GTGGATCGCCCCAGCTG	-1.33277	1.43109363913577	0.101255872705415	0.281379471696382
28S-rRNA	GGAGCCTCGGTTGGCCTCGGAT	-1.33285	6.8596150156087	0.129596705509371	0.325981055333135
18S-rRNA	CCCCGCCCCTTGCCTCTCGGCGCCCC	-1.33341	2.85769343414183	0.165174901467371	0.374290499992227
28S-rRNA	CGTCGCGGCCGCCCCCGGGGAGCCCGGCGGGC	-1.334	4.21048809006894	0.212776941523958	0.430107578130554
18S-rRNA	GGATGGTTTAGTGAGGCCCTCGGATCGGCCCCGCCGGGGTCGGC	-1.33487	4.83657049214879	0.129218117488394	0.325360601355933
28S-rRNA	GCGACCTCAGATCAGACGTGGCGACCCGCTGAATT	-1.33493	3.97637552705141	0.229987650097604	0.450225613575242
18S-rRNA	ACCGCCCGTCCCCGCCC	-1.33497	3.33385711429847	0.144295146848154	0.34646563393309
18S-rRNA	ACGGCCCTGGCGGAG	-1.335	3.05012044768178	0.115176745012373	0.304442373998168
28S-rRNA	ACGCCCCGCTCCCCGCCCCC	-1.33512	3.36788815799363	0.170655699479901	0.380867819992041
28S-rRNA	AGCCTCGGTTGGCCTCGGATAGCCGGTC	-1.33767	6.60082337514273	0.199227211966402	0.414783807687065
28S-rRNA	AGCAGGTCTCCAAGGTGAACAGCCTCTGGCATGTTGGAAC	-1.33807	7.97608955938363	0.223062539789892	0.442163143411306
28S-rRNA	CAGTGCGCCCCGGGCGGGTCGCGCCGTCGGGC	-1.34073	6.86814799644669	0.101833308014756	0.282310332304174
28S-rRNA	GTGGATCGCCCCAGCTGCGGCGGGCGTCGCGGCC	-1.34099	3.71571241461022	0.216841528055938	0.434616223882926
28S-rRNA	AGGATTCAACCCGGCGGCGGGTCCGGCCGTGTCG	-1.34107	0.882143104628638	0.181971619894599	0.393776632935333
45S-rRNA	TGCGTGGCACGGGGTCGGGCCCGCCTGGCCCT	-1.34108	3.98348551350627	0.179407078537503	0.390965444078266
28S-rRNA	GCGGGCCGCCGGTGAAATACCACTACTCTGATCGT	-1.34163	2.90766041337459	0.107014319318682	0.291420049985605
45S-rRNA	ACCCGGCGGCCGTCGCGCGC	-1.34164	2.57096641603669	0.147447209815805	0.351188919814061
5S-rRNA	CTGAACGCGCCCGATC	-1.34225	1.60482300102879	0.113701706808748	0.301795396090271
28S-rRNA	ATGGGTCAGTCGGTCCTGAG	-1.34232	6.01529507562475	0.148094907927687	0.351802001122501
5.8S-rRNA	CCGGGGCTACGCCTGTCTGAGCGTC	-1.34369	1.99225552789386	0.17015885348229	0.380227480550351
5S-rRNA	TGAACGCGCCCGATCTC	-1.34422	1.66138924136158	0.18147327146117	0.393220231036626
18S-rRNA	GATTCCGTGGGTGGTGGTGCATGGCCGTTCTT	-1.34476	4.25326373305087	0.150180797098449	0.354937858254694
28S-rRNA	AGGTAAGGGAAGTCGGCAAGCCGGATCC	-1.3456	4.88881752542191	0.154846218275984	0.361160137947748
28S-rRNA	GCACGGGGTCGGCGGCGACGTCGGCT	-1.34572	1.82971955628016	0.075896530388039	0.237966790124144
28S-rRNA	AGCGACGTCGCTTTTTGATCCTTCG	-1.34684	2.24919488531319	0.171645328560552	0.381978225374138
18S-rRNA	TGGTTCCTTTGGTCGCT	-1.34841	2.93348520678237	0.0741334989188398	0.234150390597948
18S-rRNA	ATGCTAACTAGTTACGCGACCCC	-1.34906	3.15766359085202	0.112001204920167	0.299104135223401
5S-rRNA	ACGGCCATACCACCCTGAACGCGCCCGATCTCGT	-1.35001	4.28455844252162	0.107165628196944	0.291637212894556
28S-rRNA	CGGCGCCCCCCCGGT	-1.35048	0.819114249745872	0.102018967054738	0.282584737801068
18S-rRNA	AAGTGGCGTTCAGCCACCCGAGATTGAGC	-1.35083	8.65136481798305	0.152792300515607	0.358575768889275
12S-rRNA	ATAGGTTTGGTCCTAGC	-1.35194	2.10276604899385	0.200164364647169	0.415444076543869
28S-rRNA	ACCCCCCTCGCGGCCCTCCCCC	-1.35207	1.31397678618242	0.189034188039074	0.401962731440771
28S-rRNA	TTCCCGTGGATCGCCCCAGCTGC	-1.35246	4.11678218364336	0.195944444340827	0.410604240545033
18S-rRNA	ATGGTTCCTTTGGTCG	-1.3526	1.60555097029855	0.117197934943138	0.307244055565792
18S-rRNA	AGTGAGGCCCTCGGATCGG	-1.35316	3.06669471590752	0.168929181777541	0.378728804115289
5S-rRNA	ACCACCCTGAACGCGCCCGATCTCGTCT	-1.35336	3.18619094663266	0.161229400043264	0.369492541839625
28S-rRNA	CGCCGCGGAGCCTCGGTTGGCCT	-1.35359	2.64245126372827	0.0845718558970522	0.25381105740044
18S-rRNA	CCTTTGGTCGCTCGCTCCTCTCCT	-1.35457	2.04654916773775	0.257372550514466	0.480613140357206
28S-rRNA	GGGTGTTGACGCGATGTGATT	-1.3549	3.62882991005226	0.140595635450923	0.341167183259258
18S-rRNA	CATGGCCGTTCTTAGTTG	-1.35512	2.40522733182996	0.168248996585348	0.377862464760449
28S-rRNA	GGCGGCGGCGGGGGTGTGGGGT	-1.35533	2.12264925976729	0.127336083397758	0.322564956560505
18S-rRNA	CACCGCCCGTCCCCGCCCCTTGCCTCTCGGCGCCCCC	-1.35729	5.46689599907477	0.216808618237168	0.434603699690614
28S-rRNA	CCGTGGATCGCCCCAGCTGCGGCGGG	-1.35836	1.00623409680091	0.121957305428796	0.31387472382475
28S-rRNA	AGCTGGTTCCCTCCGAAGTTTCCCT	-1.35926	5.09075128269008	0.085918122248746	0.256182789606148
18S-rRNA	TTCCTTTGGTCGCTCGCTCCT	-1.35985	4.82488880052683	0.144991179864538	0.347528819200203
28S-rRNA	CTACTGATGATGTGTTGTTGCCATGGTAATCCTGCTCAGT	-1.35996	7.11595713244348	0.1889622298995	0.401862140846933
28S-rRNA	AACCATCTAGTAGCTGGTTCCCTCCGAAGTTTCCC	-1.36042	2.18050951303115	0.192999150562617	0.406838116296551
28S-rRNA	GCGCCGCGGAGCCTCGGTTGGCCTCGGATAGCCGGTC	-1.36152	5.55900268627235	0.223075252525279	0.442163143411306
28S-rRNA	ATATCCGCAGCAGGTCTCCAAGG	-1.36164	6.04825267016851	0.142070264074847	0.343145262214267
28S-rRNA	GCCTCGGTTGGCCTCGGATAGCCGGTC	-1.36233	6.86021084153518	0.168382988138647	0.378073152844089
5.8S-rRNA	AGCGGTGGATCACTCGGCTCGTGCGTCGAT	-1.3635	6.98074951804409	0.110831278153151	0.297441663677069
28S-rRNA	GGAGCCTCGGTTGGCCTCGGATAGCCGGTCCCCCGCC	-1.3644	4.85990273104018	0.212824227053619	0.430107578130554
28S-rRNA	CTCCCCCGCCCCACCCCGCGC	-1.36632	2.33627073038571	0.209388309639586	0.426548217375017
18S-rRNA	GATGGTTTAGTGAGGCCCTCGGATCGGCCCCGCCGGGGT	-1.36663	3.12092830182251	0.195171661518677	0.409458591301925
28S-rRNA	GGGTCGGGGCGGCGGCGGCGGCGGC	-1.36666	1.17965126126564	0.162493232633833	0.370974984108336
18S-rRNA	ATACATGCCGACGGGCGCTGACCCCCT	-1.36785	3.1724637322288	0.110488404044401	0.296912541102502
28S-rRNA	AAAAGCTCGCTTGATCTTGATTTTCAGTACGAATAC	-1.36857	3.88430722990594	0.164552653271319	0.373693619528528
5S-rRNA	ACGGCCATACCACCCTGAACGCGC	-1.36954	4.76012737428253	0.136611531153305	0.335579350411396
18S-rRNA	ACGATCAGATACCGTCGTAGTTCCGACCATAAAC	-1.36972	2.67086140862719	0.0710668471072839	0.228403129869053
28S-rRNA	CGGGATAAGGATTGGCTCT	-1.37023	5.60434575827722	0.244960375546647	0.46578059643394
28S-rRNA	TGGACGCGAGCCGGGCCCTTCCCGT	-1.3711	6.17270052133649	0.234331739243905	0.454655351544848
28S-rRNA	CGGTCGGGCTGGGGCGCG	-1.37315	3.43913619148807	0.122135638880922	0.314076833790488
28S-rRNA	ATCCGCAGCAGGTCTCC	-1.37365	10.1893797810698	0.17374959668462	0.384508848161281
5.8S-rRNA	CTTAGCGGTGGATCACTCGGCT	-1.37406	3.18324396301948	0.117093086031361	0.307067952927479
28S-rRNA	AGACGTGGCGACCCGCTGAAT	-1.37432	8.07838721981946	0.167802259366316	0.377812245545016
18S-rRNA	AATCAGTTATGGTTCCTTTGGTCGCTCGC	-1.37432	4.90410785460405	0.172730867000946	0.383363134129005
28S-rRNA	AGCGGTCCTGACGTGCAAATCGGT	-1.37443	6.45486925842124	0.233646860099693	0.453790992834243
18S-rRNA	GCCACCGCCCGTCCCCGCCCC	-1.37507	2.66855482288547	0.229865011467246	0.45017047177259
28S-rRNA	GGCCGCCGGTGAAATACCACTACTCTGAT	-1.37557	3.17741135935867	0.131411505047217	0.328685448460428
28S-rRNA	ACGGAAGACCCGCTCCCCGGCGCCGC	-1.37629	4.70517148621549	0.101474567781344	0.281747049804751
28S-rRNA	CGCGGGCCGGTCCCCCCCGCCGGGTCCGCCCCCGGGGC	-1.37654	5.55516834430759	0.157723971629462	0.364608873807301
28S-rRNA	CCTTCGATGTCGGCTCTTCCTAT	-1.377	4.46382137424182	0.131503754911293	0.328779556565796
5.8S-rRNA	GACTCTTAGCGGTGGATCACTCGG	-1.37775	6.61802374208402	0.141225774984011	0.341951659443912
28S-rRNA	AAACGGCGGGAGTAACT	-1.37895	1.97936039934215	0.156468569351465	0.363220745288239
28S-rRNA	CACCCGACCCGTCTTGAAAC	-1.37999	5.33306869208542	0.120914641364371	0.312520769849163
28S-rRNA	CTACTCTGATCGTTTTTTCACTGACCCGGTG	-1.38018	1.16791966429587	0.0944508529158149	0.271096343067842
45S-rRNA	TGCCTCCGACCGGTCGTGT	-1.38056	3.57763726837139	0.112187292084868	0.2994306656339
28S-rRNA	GGGTCGGGGCGGCGGCGGCGGC	-1.38096	3.19504799379136	0.184744625649271	0.3970888901251
28S-rRNA	CCGTCCGTCCGTCCGTCCT	-1.38148	3.1331749264585	0.102610771368721	0.283549446360658
18S-rRNA	AGGATCCATTGGAGGGCA	-1.38215	4.32910312517108	0.127600450542721	0.323033847537956
28S-rRNA	TTCTGGGTCGGGGTT	-1.38382	3.19525700606907	0.12508518311265	0.319012152475581
28S-rRNA	CCGTCTCCGCCCCCCGGCC	-1.38446	2.0587920920299	0.113594033752742	0.301775805769792
28S-rRNA	AAACCATTCGTAGACGACCTGCTT	-1.38459	9.43069408922269	0.085517720223199	0.255596691851552
28S-rRNA	TCTCGCCCGCCGCGCCGGGGAGGTGGAGC	-1.38628	0.69510802492883	0.169452309637224	0.379376747616589
28S-rRNA	CTTCCCCCGCCGCCCCTCCTCCT	-1.38647	2.47024903245006	0.213791002190844	0.431310242130869
5S-rRNA	GCGCCCGATCTCGTCTG	-1.38737	0.972949945816067	0.140533221113794	0.341100660717087
28S-rRNA	AGAAGACCCTGTTGAGCTTGACTCTAGTCTGGC	-1.38811	2.01051564341129	0.0932422213495189	0.268878171603029
5.8S-rRNA	CCTCCCGGGGCTACGCCTGT	-1.3889	6.04773501787193	0.133716780454313	0.33171035003234
18S-rRNA	AATACATGCCGACGGGCGCTGACCCCC	-1.38942	5.90449523383453	0.149050650534845	0.353304442979281
28S-rRNA	AGACCCGTCGCCGCGC	-1.39005	3.23228980742497	0.12967979587452	0.326120079072902
18S-rRNA	CCCTTGCCTCTCGGCGCCCCC	-1.39237	3.42567837691707	0.154250283810998	0.360342565319875
18S-rRNA	TTGGACCGGCGCAAGAC	-1.39263	3.69627577291503	0.151802566264688	0.357075560271381
28S-rRNA	TGTTGTTGCCATGGTAATCCTGCT	-1.39277	3.15924488177107	0.0758138099822754	0.237798906392355
28S-rRNA	GTGGGATCCCGAGGCCTCTCC	-1.39296	3.1872262304859	0.132762294941545	0.330188367954002
28S-rRNA	GCTCGCCGGCCGAGGTGGGATCCCGAGGCCT	-1.39398	7.19700735100163	0.0994938730853649	0.278190330216901
28S-rRNA	CGCCCCGCTCCCCGCCCCCGGA	-1.3942	2.60582227845262	0.228032747867978	0.447742932184523
28S-rRNA	TTCCCGCCCCCCGTTCCTCCCGACCCCTCC	-1.39506	2.32302778150727	0.1755843905538	0.386001503765003
18S-rRNA	TTAGTGAGGCCCTCGGATCGGCCCCGCCGGGGTCGGC	-1.39523	4.32984000375294	0.0959503793127662	0.273537448964219
28S-rRNA	CCTCAGATCAGACGTGGCGACCCG	-1.39617	0.977470688255428	0.146562964440096	0.349742335847722
12S-rRNA	AAAACGCTTAGCCTAGCCACACCC	-1.39678	2.36271521089674	0.14516209868796	0.347676663342997
28S-rRNA	CTGCGGGCCGCCGGTGAAATACCACTAC	-1.39944	3.21950095617176	0.0976964495560603	0.275753311871769
16S-rRNA	AAAAATTTCGGTTGGGGCGACCTCGGAGC	-1.39964	3.54837693659619	0.0918684110067989	0.267085244840704
28S-rRNA	ACCCTACTGATGATGTGTTGTTGCCATG	-1.40114	4.5280242942835	0.0878615332669068	0.259933004316488
28S-rRNA	GACAGCAGGACGGTGGCCATGGAAGTCGGAATCCGC	-1.40197	1.19544406446875	0.139986609313534	0.340229867067231
28S-rRNA	GGATCCCGAGGCCTCTCC	-1.40299	3.17580317147969	0.0884201917507265	0.261126842201433
28S-rRNA	AAGGGCTGGGTCGGTCGGG	-1.40352	0.761023011401712	0.167662317545403	0.377661274242903
28S-rRNA	CTCTCGCTGGCCCTTGAAAATC	-1.40401	2.59608672371511	0.210219221790138	0.427407128581686
28S-rRNA	GCTGCGGTGAGCCTTGAAGCCT	-1.40437	3.58704260814021	0.0968093448297451	0.274725045975178
28S-rRNA	ACCCCACGTCTCGTCGCGCGCGCGTCCGC	-1.40584	6.50567611663373	0.173841744418173	0.384538329010332
18S-rRNA	GGATGGTTTAGTGAGGCCCTCGGATCGGCCCCGCCGGGGTC	-1.40705	3.52775533864729	0.177779758101343	0.388980077936898
28S-rRNA	AAGAGCCCAGCGCCGAATCCCCGCCCCGC	-1.40721	2.07123583921598	0.0940274097853765	0.27008648579937
18S-rRNA	TCTTAGTTGGTGGAGCGATTTGTCTGGTT	-1.40863	3.62664572946689	0.188506497658214	0.401538250216864
28S-rRNA	GTCCCCGCCGGCGGGCCGCCCCCCCCCT	-1.40909	0.953368724463971	0.178666005131731	0.390145284615184
5.8S-rRNA	AGGACACATTGATCATCGACACTTCGAACGC	-1.40944	5.34701202415541	0.17419569434849	0.384716802580259
5S-rRNA	GATGGGAGACCGCCTGGGAAT	-1.41172	3.24212105763741	0.135411434430757	0.334040828186406
28S-rRNA	GGCGGCGGGTCCGGCCGTGTCGGCGGCCCGGC	-1.41208	2.08573824705676	0.0596650298572417	0.20518979993732
28S-rRNA	CCGCTCCCCGTCCTCCCCCCTC	-1.41221	2.42515844905591	0.236342519020267	0.456687932971713
28S-rRNA	TCCCGTGGATCGCCCCAGCTGC	-1.41341	8.96928023452239	0.170327549499883	0.380552273080811
18S-rRNA	GTTATGGTTCCTTTGGTCGCTCGC	-1.41395	4.02753774901117	0.183511664961066	0.396005248944976
5.8S-rRNA	ACTCTTAGCGGTGGATCACTCGGCT	-1.41436	3.23185948280659	0.167856346582985	0.377856262659736
28S-rRNA	AAGTCCTTCTGATCGAGGCCCAGCCCGTG	-1.4153	3.27418106496473	0.0796421363919243	0.24458298141009
28S-rRNA	AGTGGGCCACTTTTG	-1.41555	1.06688389634427	0.0920280274854247	0.267263295214664
5S-rRNA	GCGCCCGATCTCGTCTGATCT	-1.41569	3.34440160839359	0.156849064774918	0.363676730299719
18S-rRNA	AGATAACCTCGGGCC	-1.41748	3.09815572158649	0.0701499251761488	0.226438402038891
18S-rRNA	AGTTATGGTTCCTTTGGTCGCTCGCTCCTCTCCT	-1.41811	7.35182621300927	0.105373676775506	0.288155729763047
5S-rRNA	CCTGAACGCGCCCGATCTCGTCTGATCTC	-1.4182	2.0101098572343	0.162267535675559	0.370841934095092
5S-rRNA	ATGGGAGACCGCCTGGGAAT	-1.41821	4.02580152244807	0.143609780735949	0.345328667322127
45S-rRNA	GCCTCCGACCGGTCGTGT	-1.41894	2.52938814661692	0.092868681419974	0.268508757684817
28S-rRNA	TCCCGCCCCCCGTTCCTCCCGACCCCT	-1.419	2.86826023946565	0.171460976181395	0.381883937196597
28S-rRNA	ACTCTGATCGTTTTTTCAC	-1.42122	3.21784421049817	0.075196984747223	0.236455642045618
28S-rRNA	CCACGTCTCGTCGCGCGCGCGTCCGC	-1.42154	3.10143650756525	0.102998340404067	0.284283092943904
28S-rRNA	CCGGATCCGTAACTTCGGGATAAGGATTGGCTCT	-1.42171	2.43550331877701	0.067531400463339	0.22122776506288
28S-rRNA	CGGGTTGCTTGGGAATGC	-1.4237	4.61289789693893	0.159093846406129	0.366253470600148
18S-rRNA	AACCTCGGGCCGATCGC	-1.42395	9.63990325777993	0.150193868974857	0.354937858254694
28S-rRNA	TGCGGGCCGCCGGTGAAATACC	-1.42526	1.72030832296499	0.104422999327877	0.286565540748103
28S-rRNA	GCCTCCGTTGCCCTC	-1.42639	1.93917915430974	0.124321975404384	0.317943602301047
28S-rRNA	ACCACTACTCTGATCGTTTTTTC	-1.42752	7.62723052822945	0.131790027674915	0.329019329978567
28S-rRNA	CTCCCCCGCTCCCCGTCCTC	-1.42788	0.798502359702779	0.126646769611125	0.321568378727561
18S-rRNA	AAGCTCGTAGTTGGATCTTGGG	-1.42888	7.27737941630076	0.107900361001702	0.29295199611738
28S-rRNA	AGGCGGCGGAGGGGCCGCGGGCCGGTCCC	-1.42912	3.60544879245811	0.124889103231795	0.318793810175618
28S-rRNA	CGTGGGGGGGCCGGGCCACCCCTCCC	-1.42978	6.36218002066462	0.207345366764951	0.424188858387985
28S-rRNA	ACCCTACTGATGATGTGTTGTTGCCATGGT	-1.42994	12.0317494878558	0.186624360732043	0.39934442442035
45S-rRNA	CACTCGGCTCGTGCGTCGATGAAGAACGCAGCT	-1.43004	3.36461484090499	0.155040924027534	0.361450009243188
28S-rRNA	GCGACCTCAGATCAGACGTGGCGACCCGCTGAAT	-1.43037	4.54183816377852	0.194086483615757	0.408232744441348
18S-rRNA	ACGAACGAGACTCTGGCATGCTAACTAGTT	-1.43058	4.57773345262849	0.200175198361371	0.415444076543869
45S-rRNA	CGGTTCGCCGCGCCCCGCCCCGGCCCCACCGGT	-1.43151	3.22670692177784	0.118115374525873	0.308211736857093
28S-rRNA	GCGTCCCCCGAAGAGGGGGACGGCGGAGCGAGCGC	-1.43322	1.37341522934878	0.112463246127629	0.299797771893128
5S-rRNA	CCTGAACGCGCCCGATCTCGTC	-1.43336	7.21615858448914	0.0858713857628922	0.256154661209866
18S-rRNA	ACGGCCCTGGCGGAGCGCTGAGAAGAC	-1.43374	5.01843891122424	0.128305998352459	0.324061394453598
18S-rRNA	GGATGGTTTAGTGAGGCCCTCGGATCGGCCCCGCCGGGGT	-1.43397	4.93166015532272	0.221743243737499	0.440613553454197
28S-rRNA	AGCAGTTGAACATGGGTCAGT	-1.43686	5.32451758037986	0.185177631401444	0.397495466088352
28S-rRNA	GCGCCGCTCGCTCCCTCC	-1.43869	1.65174892297015	0.184206841875876	0.396612829139962
28S-rRNA	TACTGATGATGTGTTGTTGCCATGGTAATCCTGCTCAGT	-1.43972	5.1051873643839	0.141464391485069	0.342341307244375
18S-rRNA	AGTCGCCGTGCCTACC	-1.44092	8.9746717229077	0.203466720761358	0.419624369323242
18S-rRNA	CTCTCGGCGCCCCCT	-1.44097	3.55005886643263	0.133474057575005	0.331462381025052
28S-rRNA	AGTCCGCCCGGAGGATTCAACCCGGCGGCGGGTCCGGCC	-1.44144	3.43893867266011	0.108519509413437	0.294094185028835
28S-rRNA	CGCCTCCTCCCCTCCTCCC	-1.44186	0.766862829464735	0.170372239230204	0.380575075529596
18S-rRNA	ACGCGCGCTACACTGACTGGCTC	-1.44255	4.94123741844159	0.0793472621601205	0.244001405686032
18S-rRNA	GGTTCCTTTGGTCGCTCGCTCC	-1.44528	5.97737536399076	0.131549569745222	0.328793243854165
28S-rRNA	AAACGGTAACGCAGGTGTCCTAAGGCGAGCTCAGGGAGGAC	-1.44531	5.91845036456421	0.142672655160972	0.343836036632024
18S-rRNA	AACGAACGAGACTCTGGCATGCTAACTAGTT	-1.44653	9.0201519548231	0.223127356660755	0.442190861319927
28S-rRNA	CTCTCTCTCTCCCCC	-1.44682	0.64813628912147	0.134268850901491	0.332516750516692
28S-rRNA	CCCCGCCGGCGGGCCGCCCCCCCC	-1.44727	3.93908138317912	0.214076004998647	0.431567271516565
28S-rRNA	GGAGAAGCCGGCGGGAGC	-1.44731	2.1597401557348	0.129032110548878	0.324992650503286
28S-rRNA	GAGGCGCCGCCGCCCCCCCCACGCCCGGGGC	-1.44731	2.56680739443233	0.0743916099686086	0.234515224352643
45S-rRNA	CGCGCCGCGCCGGGGCCCCGTCCCGAGCT	-1.44846	1.23255131820309	0.136718459140713	0.335690254925856
28S-rRNA	GCCCCCGGGGAGCCCGGCGGGCGCCGGCGCGCCCCC	-1.44861	1.32398477269974	0.101207893237874	0.281342064746006
45S-rRNA	TCTGCCTCCGACCGGTCGTGTGT	-1.45115	2.88125841493458	0.101437317077983	0.281739598856399
28S-rRNA	CTCGCGGCCCTCCCCCGCCCC	-1.45311	0.894046644977893	0.100262886240003	0.279477651949093
18S-rRNA	CACCGCCCGTCCCCGCCCCTTGCCTCTCGGCGCCCC	-1.45444	3.91439821623697	0.172458009270962	0.383002453559395
28S-rRNA	AGCAGGTCTCCAAGGTGAAC	-1.45532	7.5865243000832	0.171038466378933	0.381304436603252
5S-rRNA	AGGGTCGGGCCTGGTTAGTACTTGGAT	-1.45547	2.85231596422105	0.105104479671943	0.28774963613709
28S-rRNA	TGGAGCGTCGGGCCCAT	-1.45601	3.29057059245442	0.14318619194665	0.344767816088973
5.8S-rRNA	ACTCGGCTCGTGCGTCGATGAAGAACGCAGC	-1.45607	4.55314	0.199562332023864	0.414984765189565
28S-rRNA	GGCGGCGGCGGCGGCGGT	-1.45678	0.684272215637761	0.131704108396509	0.329019329978567
28S-rRNA	CGCGACCTCAGATCAGACGTGGCGACCCGCTGAATT	-1.45707	6.41038222277297	0.0932704649772269	0.268878171603029
28S-rRNA	AGGATTCCCTCAGTAACGGC	-1.45808	6.34669525855247	0.173899474485248	0.384538329010332
45S-rRNA	GCCTGTCTGAGCGTCGCTTGCCGATC	-1.45856	1.16202625142043	0.0771535406319765	0.240183612796163
28S-rRNA	TCGGCCGATCGAAAGGGAGTCGGGT	-1.45927	4.5350175192274	0.242856258727366	0.464048748507184
28S-rRNA	GCCTCGGTTGGCCTCGGATAGCCGGTCCCCCGC	-1.4596	6.18481393211577	0.183827709890541	0.396215192241928
5.8S-rRNA	CTCCCGGGGCTACGCCTGTC	-1.46122	1.63528814165973	0.0687939199153725	0.223702375913619
18S-rRNA	GCATATGCTTGTCTCAAAGATT	-1.46173	4.83312208588628	0.232972542092931	0.453087229095519
28S-rRNA	GGCGACCGGCCGCCGCCGGG	-1.4622	3.14039229686281	0.113466117133854	0.301534264003741
28S-rRNA	CGCCGAGGGCGCACCACCGGCCCGTCTCGCCC	-1.46273	1.54729460043719	0.153796994763535	0.359804462900275
28S-rRNA	CGATCGAAAGGGAGTCGGGTT	-1.46367	7.01974505481128	0.142272623661605	0.343227177491169
18S-rRNA	TGGATGGTTTAGTGAGGCCCTCGGATC	-1.46391	1.99235800204768	0.0755494017275365	0.237289171013598
5.8S-rRNA	ACTTGCGGCCCCGGGTTCCT	-1.46458	3.09035546314022	0.125088391625084	0.319012152475581
28S-rRNA	CGGCCCCCGGCGCGCCGGGCCCGGGTCTTCCCGGA	-1.46474	3.27874258253942	0.160346780485805	0.368298276553347
28S-rRNA	CTCCGTTGCCCTCGGCCGATC	-1.46604	6.29408878784666	0.0998312881100012	0.278942377010821
18S-rRNA	GTTCCTTTGGTCGCTCGCT	-1.46618	5.06150316516299	0.124636677951913	0.318249136480912
28S-rRNA	CGCGCGGCGCCTCGCCTCGGCCGGCGCCT	-1.46642	6.56073914834145	0.163866740662248	0.372863168556017
28S-rRNA	CCTCGGATAGCCGGTCCCCCGC	-1.4702	3.57357400208879	0.183690770996572	0.3960771505311
45S-rRNA	CTTGGCCGTCGTGTGGCGTGTGCCACC	-1.47043	5.36307259622904	0.130481657615071	0.327379021207215
28S-rRNA	CCTCCGAAGTTTCCCTC	-1.47334	3.22715270838284	0.0594470557094514	0.20487240065957
28S-rRNA	CCGTAGCGGTCCTGACGTGC	-1.47393	5.97502304475284	0.0777271169665646	0.241214664142241
18S-rRNA	GTTCGAAGACGATCAGATACCGTCGT	-1.47436	4.76464064279262	0.0523016868555577	0.189123735011634
18S-rRNA	AGGGACGGCCGGGGGCATTCGTATTGCGCCGCT	-1.4752	2.53195594664284	0.0788318554102176	0.243024970987944
28S-rRNA	TCCTCCCGACCCCTCCACCCGCCCTCC	-1.47561	1.75153949342891	0.186686119895712	0.39934442442035
18S-rRNA	AACGAGACTCTGGCATGCTAAC	-1.4757	4.57095128950637	0.0795523216284047	0.244445314771843
28S-rRNA	AGCTGGTTCCCTCCGAAGTTTCC	-1.4758	4.88763993063278	0.145218765903045	0.34771262202638
18S-rRNA	AAAGCTCGTAGTTGGATCTTGGG	-1.4764	7.02859559990398	0.0881969218804721	0.26059416776755
5S-rRNA	CACCCTGAACGCGCCCGATCTCGT	-1.47663	3.5816427569685	0.103793784025329	0.285752824421026
28S-rRNA	CCCGTGGATCGCCCCAGCTGCGGCGGGCGTCG	-1.47709	0.601918336458472	0.101021	0.280967374895923
28S-rRNA	GGGAATCCGACTGTTTAATT	-1.47792	5.30907707459693	0.0782561108365359	0.24182992658699
18S-rRNA	GTTGATCCTGCCAGTAGC	-1.47842	5.09327177405964	0.17268127151017	0.383363134129005
28S-rRNA	AGCTGGTTCCCTCCGAAGTTTC	-1.47849	5.80007063622205	0.0979079592031865	0.276028648040668
28S-rRNA	GAGACCCGTCGCCGCG	-1.47866	4.13120959300009	0.133857455431294	0.331814230685145
18S-rRNA	AGTGAGGCCCTCGGATCGGCCCCGCCGGGGTC	-1.47896	3.54255727689623	0.0844904349704361	0.253689184095244
28S-rRNA	CGTGGGGGGGCCGGGCC	-1.47945	5.6586361610323	0.0735990340267354	0.232823181383624
28S-rRNA	ACGCCTCCTCCCCTCCTCCCGCCCACGCCC	-1.48195	2.49874888452301	0.156087308278654	0.362912453608663
28S-rRNA	GCGCCGCTCGCTCCCTCCCC	-1.48217	3.68194214994508	0.197931822012724	0.412858174104852
18S-rRNA	AGTAAGTGCGGGTCATAAGCTTGCGTTGATT	-1.48228	7.65851306612002	0.192950681823541	0.406838116296551
18S-rRNA	AAAGCAGGCCCGAGCCGCCTGGATACCGC	-1.48309	5.65135073406593	0.142020549877354	0.343126868764005
28S-rRNA	AACCATCTAGTAGCTGGTTCCCTCCGAAGTTT	-1.48475	1.62355006477039	0.0513805177174897	0.187354341633753
28S-rRNA	CCCGCCGCCCCTCCTCCTCCTCC	-1.48518	3.03119430949814	0.188786702862102	0.40178632600911
18S-rRNA	CAGTAGCATATGCTTGTCTCAAAGATT	-1.48579	8.12734812626926	0.240106072802643	0.460683744439253
28S-rRNA	ACCCATATCCGCAGCAGGTCTCCAAGGTGAAC	-1.48712	4.54200576737898	0.150246298475053	0.35500288613449
28S-rRNA	TGACGTGCAAATCGGTCGTCCGACCTGGGT	-1.48728	4.8916502190747	0.109986115541371	0.296440323906917
28S-rRNA	CTCGCTGGCCCTTGAAAATC	-1.48732	7.20499285167489	0.183096228624526	0.395341356200383
28S-rRNA	ATCTCGCGCCGGGCCGT	-1.4875	3.50469315900815	0.0748743129339418	0.235668309545508
28S-rRNA	CCGCAGCAGGTCTCC	-1.48777	4.99546260068706	0.0984708926070801	0.276897364220806
28S-rRNA	TGGCCATGGAAGTCGGAATCCGCT	-1.48785	7.30825215940121	0.123145919380014	0.31581941541508
28S-rRNA	AAATCTCGCGCCGGGCCGTACC	-1.48884	7.27227516134596	0.109125588295246	0.295104044025808
28S-rRNA	ACCCACCCGACCCGTCTTGAAAC	-1.48946	8.00841222514162	0.102662580305476	0.283644529077891
28S-rRNA	AGCCTCGGTTGGCCTCGGATAGCCGGTCCCC	-1.49071	5.32765197293545	0.154341964680801	0.360448190008846
18S-rRNA	AGTGGCGTTCAGCCACCCGAGATTGAGC	-1.49092	2.5688102970662	0.127741508121872	0.323139614710476
28S-rRNA	TCGCTGGCCCTTGAAAATC	-1.49108	5.77474729296839	0.138442145783702	0.33776595911102
28S-rRNA	CACCCGCCCTCCCTTCCCCCGC	-1.49122	1.08762673442951	0.152278968144641	0.357886311955852
18S-rRNA	TCAGTTATGGTTCCTTTGGTCGCTCG	-1.49259	5.41559643056105	0.178921617835834	0.390441940072547
28S-rRNA	GGCCTCGGATAGCCGGTCCCCCGCCTGTC	-1.49271	2.96638480515959	0.130014406128124	0.326597286176939
28S-rRNA	GCCCGATGCCGACGCTC	-1.49301	10.2377234373149	0.0971582781525177	0.275200189776575
18S-rRNA	ATTTGCCAAGAATGTTTTC	-1.49328	3.88771457118439	0.157671581538865	0.364608873807301
5S-rRNA	ATACCACCCTGAACGCGCCCGATCTCGT	-1.49364	5.38859081762767	0.062438613202837	0.211100863095595
28S-rRNA	GGCGGGTGTTGACGCGATGTGATTTC	-1.49415	4.46667713406645	0.140225932120761	0.340608392117496
28S-rRNA	TCCCCCGTCTCCGCCCCCCGGCC	-1.49441	1.37862200102192	0.158093280098484	0.364794888712085
28S-rRNA	TGCTTCTGGGTCGGGGTTTCGT	-1.49452	3.81381379701155	0.14223898354246	0.343196813310485
5S-rRNA	GAACGCGCCCGATCTCGTCTGATCTC	-1.49454	2.96546490817263	0.112282631152428	0.299577256121993
28S-rRNA	CGTGGGGGGCCCAAGTCCTTCTGATCGAGGCC	-1.49504	9.67202485316898	0.12119749298579	0.312848825520405
18S-rRNA	TCGGCGCCCCCTCGATGCTCTT	-1.49513	4.0408231702282	0.0767925200261851	0.239577965348678
28S-rRNA	AAGGTAGCCAAATGCCTCGTC	-1.49565	8.29220098978895	0.23404180860832	0.454193644463466
18S-rRNA	AACGAACGAGACTCTGGCATGCTAAC	-1.49576	8.06086259273905	0.17576552939517	0.386191386261042
28S-rRNA	GGGTGTTGACGCGATGTGAT	-1.49641	3.90165861575304	0.12034962713745	0.311990277708721
28S-rRNA	AGACAGCAGGACGGTGGCCATGGAAGT	-1.49652	9.14980133263442	0.202850806725422	0.418937159563043
28S-rRNA	GGGCTGGGTCGGTCGGGCT	-1.4974	1.76389921454383	0.0712499041147576	0.228901199640257
28S-rRNA	CCCCCTCCCGGCGCCC	-1.49883	4.16807732398327	0.192015889125581	0.405814988802812
28S-rRNA	GCCTCCGTTGCCCTCGGCCGATC	-1.49907	6.03102644121536	0.165531578576894	0.374716048101922
28S-rRNA	AAAGCATCGCGAAGGCCCGCGGCGGGTGTT	-1.49938	7.55785331370475	0.140623416006316	0.341167183259258
18S-rRNA	GGCCCTCGGATCGGCCCCGCCGGGGTCGG	-1.50296	2.75579756137302	0.116918548332244	0.30687240738502
28S-rRNA	CCGCCCCCCGTTCCCCCCTCCTC	-1.503	2.72824607017007	0.20387290926971	0.420036943125069
18S-rRNA	TCTTAGTTGGTGGAGCGATTTGTCTGGTTAATTCCGAT	-1.50348	4.50422934682986	0.181284281258526	0.393042618804001
18S-rRNA	CCTTTGTACACACCGCCCGTCGCT	-1.50504	3.11349371343551	0.120411250696636	0.311990277708721
28S-rRNA	GCTTCTGGGTCGGGGTTTCGTACGTAGCAGA	-1.50529	1.0902030351204	0.113942567130193	0.302110895704175
45S-rRNA	GTTTTCCTGGTGGCCCGGCCGT	-1.50568	1.63743629394522	0.175104925570887	0.385623533062824
28S-rRNA	GGCCGCCCCCGGGGAGCCCGGCGGG	-1.50568	2.67504453061487	0.113362754563286	0.301437299201114
28S-rRNA	CCCCCGACCGGCGACCGGCCGCCGCCGGG	-1.50625	3.5582104053243	0.147423645245927	0.351188919814061
28S-rRNA	ATAGGGGCGAAAGACTAATCGAAC	-1.50736	3.77304422965556	0.154098433541022	0.360137428695656
28S-rRNA	AGCGGCCCCCGGCGCGCCGGGCC	-1.50749	5.66051040980591	0.120895369146714	0.312520769849163
18S-rRNA	ATTTTGTTGGTTTTCGGAACTGAGGCCATGATTA	-1.50866	8.22219323244485	0.197807559058291	0.412804717365074
18S-rRNA	TGGTTCCTTTGGTCGCTCG	-1.50977	6.5525687041709	0.135602517333401	0.334309835912245
18S-rRNA	AGTGAGGCCCTCGGATCG	-1.50992	3.87972465533087	0.0617058041261413	0.209817754080148
28S-rRNA	CGTCGCGCGCGCGTCCGCT	-1.51072	2.13991296032076	0.073439325033056	0.23249843413553
28S-rRNA	CGGCGGGAGCCCCGGGG	-1.51169	3.65584487260465	0.127894925070708	0.323309620608998
28S-rRNA	CGCCCCGGGCGGGTCGCGCCGTC	-1.51205	2.85402055637052	0.0793066006920361	0.244001405686032
28S-rRNA	CGTCTCCGCCCCCCGGCCCCGCGTCCTCC	-1.51308	4.55243612736785	0.156017140367228	0.36285281853705
28S-rRNA	GATCCTTCGATGTCGGCTCTTCCTAT	-1.51355	6.7626764582083	0.10221126315905	0.282987434301684
5S-rRNA	ACCACCCTGAACGCGCCCGATCT	-1.51365	2.29877049220658	0.104356768671544	0.286565540748103
28S-rRNA	TGGCCTCGGATAGCCGGTC	-1.51405	2.65686	0.0962019425885543	0.273728026904525
18S-rRNA	AACCTCGGGCCGATCGCA	-1.51463	3.05817939430723	0.0835811947444819	0.252342699537833
28S-rRNA	GGTGTGCGTCGGAGGGCGGCGGCGGC	-1.5147	1.18565172259817	0.137823300296412	0.337243642717247
18S-rRNA	ACCGCCCGTCGCTACTAC	-1.51593	2.65268356940069	0.0978726790820307	0.275991136906975
28S-rRNA	AACGGGCTTGGCGGAATC	-1.51607	4.14532467823724	0.116812750069451	0.306727551366321
28S-rRNA	CGCGCGCGGGTCGGGGGGCGGGGCGGACTGT	-1.51623	5.68935916642647	0.104415668324228	0.286565540748103
28S-rRNA	GGATCGCCCCAGCTGCG	-1.51629	1.53596991598017	0.0815788988818409	0.248378339684888
18S-rRNA	TTGGATCTTGGGAGCGGGCGGGCGGT	-1.51695	3.11064532548529	0.183034469401093	0.395341356200383
28S-rRNA	ACGAAAGCCGCCGTG	-1.51741	2.75996303211682	0.0940010363397484	0.270058317478717
16S-rRNA	ACGACCTCGATGTTGGATC	-1.51963	2.68335397183641	0.13583997292585	0.334440023963795
5.8S-rRNA	ACTTCGAACGCACTTGCGGCCCCGGGTT	-1.52012	6.24964914808217	0.0958905213195968	0.27346245416913
28S-rRNA	CGCCCCCCGGCCCCGCGTCCTCC	-1.5209	4.38071400110011	0.143498576592002	0.345176040074724
28S-rRNA	CGCCCCTCCTCCTCCT	-1.52224	4.14061490258666	0.122273711919677	0.314332720076118
28S-rRNA	ATGGAAGTCGGAATCCGCTAAGGAGTGTGT	-1.52243	9.32479369814415	0.175799440307391	0.386213837796602
28S-rRNA	CCCCCGGCCCCGCGTCCTC	-1.52304	1.95207306793449	0.203081565701013	0.419148215053458
28S-rRNA	CCGGAGAAGCCGGCGGGAGCCCCGGGGAGAGT	-1.52311	2.8391036905207	0.0682592305292303	0.222643499705742
18S-rRNA	GTTCCTTTGGTCGCTCGCTCCTCTC	-1.52318	3.18290124104942	0.181535888540109	0.393303630926676
28S-rRNA	CTCCGTTGCCCTCGGCCGATCGA	-1.52322	1.9884275818594	0.147967643565841	0.351802001122501
18S-rRNA	AGTGAGGCCCTCGGATCGGCCCCGCCGGGGTCG	-1.52342	3.79376033829381	0.0657392232143489	0.2178965184256
18S-rRNA	ATTTGCCAAGAATGTTTTCATT	-1.52659	5.46356124302611	0.192870993988449	0.406786870933946
18S-rRNA	ATTCGAACGTCTGCCCTATCAACT	-1.52804	3.00190038404949	0.077258981124273	0.240389129854318
18S-rRNA	TAGTGAGGCCCTCGGATCGGCCCCGCCGGGGTCG	-1.52843	1.42410338106812	0.0992420811542856	0.277931900096283
28S-rRNA	TGGCCATGGAAGTCGGAATCCGCTAAGGAGT	-1.53055	3.10414837586157	0.0420512780700166	0.166176456683477
18S-rRNA	TCCTTTGGTCGCTCGCTCCTCTC	-1.53159	3.47054617386881	0.123544042570509	0.316517661005155
5.8S-rRNA	CCCGGGGCTACGCCTGTCTGAGCGTCGC	-1.53208	3.26034581256786	0.0973644228908216	0.27559254341783
5.8S-rRNA	ACTTCGAACGCACTTGCGGCCC	-1.53237	3.7265087148605	0.0867454047684406	0.257659774622877
28S-rRNA	CGGAGCCCCGCGGACGCTACGCCGCGACGAGT	-1.53505	2.97643506803089	0.0485222209763312	0.182188193235857
18S-rRNA	TGAGAAGACGGTCGAACTTGACT	-1.53607	6.62369858594043	0.157743254761778	0.364608873807301
28S-rRNA	GCGGCGGGTCCGGCCGTGTCGGCGG	-1.53609	2.10002254058016	0.11228863474053	0.299577256121993
28S-rRNA	ACAGACCGTGAAAGCGGGGCCTCACGATCCTTCTGACC	-1.53635	1.22310547010179	0.0991972766812103	0.277931900096283
5.8S-rRNA	GCCTGTCTGAGCGTCGCT	-1.53671	8.51187931986703	0.0684893861209384	0.223155203509378
28S-rRNA	GCTCGGGGGGCCCCGTCCGT	-1.53741	1.93970170238995	0.0593277215685076	0.204675159355501
28S-rRNA	GATGTCGGCTCTTCCTATC	-1.53904	1.78842213199875	0.13391886014505	0.331815069041566
28S-rRNA	CCCCCCTCCCGGCGCC	-1.53906	4.31746611301583	0.191054270470202	0.404780940967294
28S-rRNA	ACGTCTCGTCGCGCGCGC	-1.53979	3.24372742024578	0.0621484854506099	0.21053251482344
28S-rRNA	TCTCCGCCCCCCGGCCCCGCGTCCTCCC	-1.54065	2.68489297586812	0.129538382749936	0.325965603150156
28S-rRNA	TTCTGGGTCGGGGTTTCGT	-1.54123	6.40003687447864	0.0839577497949644	0.252975097857248
28S-rRNA	CGATCCCGGAGAAGCCGGCGGGAGCCCCGGGGAGAGT	-1.54137	5.76273923339621	0.0911653890307018	0.266180728387868
28S-rRNA	CGCTCCGGGGACAGTGCC	-1.54165	4.50200369777956	0.113901789748408	0.302101053480117
28S-rRNA	GCAGGACGGTGGCCATGGAAGTCGGAATCCGCT	-1.54234	5.93737608935535	0.136949716888334	0.335943078986665
28S-rRNA	CGCCCGTCACGCACCGCACGTTCGT	-1.54282	3.0299983629501	0.0801659896785664	0.24559026456499
28S-rRNA	GGTGGCGGCGGCGGCGGCGGCGGCGGGAC	-1.54289	2.40911181994522	0.152080038321797	0.357521878379523
28S-rRNA	CGCCGGCGGGCCGCCCCCCCC	-1.54365	2.08755239138106	0.0640923521439879	0.214708062535788
18S-rRNA	AGTTCCGACCATAAAC	-1.54437	4.92927002643951	0.164409318848886	0.373472172039534
16S-rRNA	ACGTGATCTGAGTTCAGACCGGAGTAATCCAGGTCGGT	-1.54453	2.92033890331985	0.10869528075942	0.294325875690914
18S-rRNA	TGAGGCCCTCGGATC	-1.54486	1.50707020204023	0.0936148112013673	0.269471134980309
28S-rRNA	GAAGACCCGCTCCCCGGCGCC	-1.54516	2.64659545492579	0.108399952325642	0.293916770269509
28S-rRNA	GGCGCGCGGCGGCGGC	-1.54528	1.03172918350404	0.0581756197741477	0.201985256216908
28S-rRNA	GAGACCCGTCGCCGCGCTC	-1.54574	6.40404634593756	0.091237268751138	0.266295204639624
28S-rRNA	CGCCCACGCCCCGCTCCCC	-1.54591	2.81183899503431	0.144169990612267	0.346420256039293
28S-rRNA	ACGCCTCCTCCCCTC	-1.54789	2.52961821298495	0.100712932215703	0.280252903388216
28S-rRNA	TGTGGGATTATGACTGAACGCC	-1.54807	3.59263023363799	0.0938915083650543	0.269936496521603
28S-rRNA	CCTCGGTTGGCCTCGGAT	-1.54829	6.92921353774952	0.0768674389825993	0.239628250689491
18S-rRNA	GCCCTCGGATCGGCCCCGCCGGGGTCG	-1.54954	2.37709576905569	0.0833168540741992	0.251788661153786
28S-rRNA	GCCCCGGGCGGGTCGCGCCGTC	-1.55169	4.17015856466766	0.112846840922697	0.300491583241224
5S-rRNA	CCCTGAACGCGCCCGATCTCGTC	-1.55328	5.24853257924462	0.162503928520868	0.370974984108336
28S-rRNA	ACCATTCGTAGACGACCTGCT	-1.55398	2.11843653850767	0.0478434218158289	0.180322686478573
18S-rRNA	AGCCGCCTGGATACCGC	-1.55418	0.895584184993219	0.0676327069169492	0.221470621826675
28S-rRNA	AGCGGCCCCCGGCGCGCCGGGC	-1.55423	6.77071075535252	0.0887879281595687	0.261681549615079
28S-rRNA	CGTCGCCGGCAGTCGAGAGT	-1.55454	3.13189378816936	0.0868153120908796	0.257773479488785
28S-rRNA	AGCTGCGGCGGGCGTCGC	-1.55466	2.71792037640672	0.0479307660346739	0.180532573380264
28S-rRNA	AAATCTCGCGCCGGGCCGTACCC	-1.55509	7.09243730373587	0.0876519711869816	0.259454291323586
45S-rRNA	CTTGGCCGTCGTGTGGCGTGTGCCAC	-1.55612	2.86253372676112	0.0648172382219559	0.215955256422176
28S-rRNA	CGCTGCGGTGAGCCT	-1.55619	0.914369951180188	0.0989455467452474	0.277561754860485
28S-rRNA	CCCGGGGGAGCGCCGCGT	-1.55622	0.833685893314826	0.0975505847254454	0.275753311871769
18S-rRNA	AATTCCGATAACGAACGAGACTCTGGCATGCT	-1.55675	7.4617776296685	0.138012758016108	0.337495644827568
28S-rRNA	GGCATGTTGGAACAATGTAGGTAAGGG	-1.55704	-0.0369174	0.155800352069238	0.362710873904691
28S-rRNA	AGCCGGTCCCCCGCC	-1.55707	3.12177416847204	0.146443559638004	0.349679601298118
28S-rRNA	CCCCGACCGGCGACCGGCCGCCGCCGG	-1.55775	2.33738656002887	0.1299013424759	0.326425432973584
28S-rRNA	CTGGGTCGGGGTTTCGTAC	-1.55779	2.7541785210422	0.0521962072401436	0.188951893009456
18S-rRNA	CAGTTATGGTTCCTTTGGTCGCTCGCTCCT	-1.55827	4.25716268787872	0.0990986363894884	0.277895556818347
28S-rRNA	AGATCAGACGTGGCGACC	-1.5587	6.66695264078094	0.0812541650960963	0.247843639554734
18S-rRNA	GTGCATGGCCGTTCTTAGTTG	-1.55978	2.62668604204858	0.104816265807791	0.287255961299938
28S-rRNA	GCGGGCCGGTCCCCCCCGCCGGGTCC	-1.55997	3.6919713571286	0.0742756818691716	0.234459759841143
18S-rRNA	ACGAACGAGACTCTGGCATGCTAACT	-1.56065	6.13460753554326	0.0916680695019335	0.266693057460471
28S-rRNA	GAGCCTCGGTTGGCCTCGGATAGCCGGTCCCC	-1.56088	3.42866988388851	0.165035428801876	0.374235821838697
28S-rRNA	GTTCGTGGGGAACCTGGCGCTAAACCATTCGT	-1.5615	3.49385202164226	0.0444250737543068	0.171686374411796
28S-rRNA	CTCGCTGGCCCTTGAAA	-1.56168	1.8583935882323	0.0855014433282405	0.255594906967476
28S-rRNA	GAGCGCACGGGGTCGGCGGCGACGTCGGC	-1.56177	2.30761426993737	0.122214830382068	0.314230906949225
28S-rRNA	GAGCGTCGGGCCCAT	-1.56188	3.04977995042529	0.0915888954851855	0.266561192424165
18S-rRNA	AGCCGCGGTAATTCC	-1.56194	5.00080197572391	0.0862025129507075	0.256561468615936
18S-rRNA	GGCCCTCGGATCGGCCCCGCCGGGGT	-1.56468	-0.768196	0.0902439598520222	0.264532779994212
28S-rRNA	ACCGCACGTTCGTGGGGAACCTGGCGCT	-1.56505	6.39283306379812	0.0827164300491526	0.250671226293221
28S-rRNA	AGCCTCGGTTGGCCTCGGATAGCCGGTCCCCCGC	-1.56568	7.35889835530169	0.153845598823073	0.359804462900275
18S-rRNA	ATTAAGTCCCTGCCCTTTGT	-1.56609	2.51368817625915	0.065871178654516	0.218112143661845
28S-rRNA	CGCCGGCGGGCCGCCCCCCCCC	-1.56662	1.75186272089859	0.180551949463958	0.392109955796961
28S-rRNA	GGAGAAGCCGGCGGGAGCCCCGGGGAGAGTT	-1.56926	2.13749036299428	0.059056937023209	0.204132131131325
28S-rRNA	AGGATAGCTGGCGCTCTCGCAGACCC	-1.57015	4.2239475774257	0.159463393218704	0.366889593910812
28S-rRNA	GAGCCTCGGTTGGCCTCGGATAGCCGGTCCCCCGC	-1.57078	7.02242442716731	0.179506469870414	0.391003103595604
28S-rRNA	AGCGCCGCGGAGCCTCGGTTGGCCT	-1.57091	5.16762580912948	0.0719273131531652	0.230257098415795
18S-rRNA	TTCCTTTGGTCGCTC	-1.57136	3.36603433449698	0.0640412516056772	0.214685146176776
28S-rRNA	CGCGACCTCAGATCAGACGT	-1.57191	5.53688023094505	0.0835712088546763	0.252342699537833
28S-rRNA	AGTTTTACCCTACTGATGATGTGTTGTTGC	-1.57345	4.13968254570422	0.131068448511335	0.328345901211506
18S-rRNA	GAACGAGACTCTGGCATGCTAACTAGTT	-1.57376	8.03067459233802	0.189059900331174	0.401964971344525
18S-rRNA	ATTCGTGATGGGGATCGGGGATTGC	-1.57464	4.07861416581577	0.0732558351109812	0.232188094136517
18S-rRNA	AATCAGTTATGGTTCCTTTGGTCGCTCGCTCCTCTCCT	-1.57475	4.68911135154699	0.171556661560962	0.381968522818112
28S-rRNA	GCGGCGGGTCCGGCCGTGTCGGCGGCCC	-1.57504	1.96052077922075	0.112535677247226	0.299892770117219
18S-rRNA	GAGGATCCATTGGAGGGCAAGTCTGGTGCCAGC	-1.57571	4.95888030029307	0.165414963764815	0.374608130637711
28S-rRNA	ACCGGCCCGTCTCGCCCGC	-1.57606	0.980917727565052	0.0536235116381061	0.192198078982579
28S-rRNA	ACGCCTCCTCCCCTCCTCCCGCCCACGCCCCGCT	-1.57615	1.78148	0.129310981294695	0.325493870612232
18S-rRNA	ACCGCCCGTCCCCGCCCCT	-1.5766	5.57750394922247	0.123097196265621	0.31581941541508
28S-rRNA	TTCCCGCCCCCCGTT	-1.57684	1.40776149795443	0.0832526663470702	0.251702526246868
28S-rRNA	AGACCCGCTCCCCGGCGCCGC	-1.57711	1.7882732438627	0.0934476689533292	0.26913258862336
28S-rRNA	CAGCAGGACGGTGGCC	-1.57796	1.96822726808046	0.112108295715808	0.299341085743389
28S-rRNA	ACCACTACTCTGATCGTTTTTTCACT	-1.57886	7.44769253904729	0.110808530575442	0.297429582893179
18S-rRNA	AGTTATGGTTCCTTTGGTCGCTC	-1.57927	8.87219096660243	0.0577119783432676	0.200879776527301
28S-rRNA	CCTTCCCCCGCCGCCCCT	-1.57928	0.887218785209463	0.155936142422849	0.362819734175686
18S-rRNA	AACCTCGGGCCGATCGCACGCCCC	-1.57993	9.55669323050929	0.120278065407463	0.311858238302379
18S-rRNA	GAGGCCCTCGGATCGGCCCCGCCGGGGTCG	-1.58052	3.41286900245716	0.0615358873878071	0.209521780358177
18S-rRNA	TCGAGGCCCTGTAATTGGAATGAGTCC	-1.58059	4.43358413865114	0.14179088364221	0.342876901683974
28S-rRNA	AACCCGGCGGCGGGTCCGGCCGTGTCGGCGG	-1.5807	4.10558732740843	0.0546079090627174	0.194019948917035
28S-rRNA	GAAACCCCCCCCGAGTGTT	-1.58152	7.20538218761317	0.192223427131027	0.406043033000242
28S-rRNA	ACGGTGGCCATGGAAGTCGGAATCCGCTAAGGAGT	-1.58213	2.84153858196066	0.0758645760542058	0.237912361342749
28S-rRNA	TCGGCGGCCCGGCGGATCTTTCCCGCC	-1.58495	2.39131108376906	0.0963514973676499	0.273914502718881
28S-rRNA	ACCCCTCCCACGGCGCGACCGCT	-1.58506	6.43811690734857	0.0620888105928165	0.210505345564372
18S-rRNA	AACCTCGGGCCGATCGCACG	-1.58575	5.07633145406674	0.0687651663492009	0.223702375913619
28S-rRNA	AGGCCGAAGTGGAGAAGGGTTCCATGTGAAC	-1.58681	3.3680660704742	0.0928128484047823	0.268442555331149
28S-rRNA	AGGGCTGGGTCGGTC	-1.58728	1.86647313867437	0.0534601950166039	0.191865838609789
28S-rRNA	CGTTGCCCTCGGCCGATCGAAAGGGAGT	-1.58983	2.79258950433935	0.104066460621993	0.286136266977557
28S-rRNA	TCCCCCGCTCCCCGTCCTCCCCCC	-1.59002	2.62058485997648	0.149705758687391	0.354401154829085
28S-rRNA	AGCAGGACGGTGGCC	-1.59056	9.4561514828096	0.174254370170377	0.384725303711595
18S-rRNA	GAACGAGACTCTGGCATGCTAACT	-1.59086	9.31860464828133	0.160578223315858	0.368674030742507
28S-rRNA	AGGTCTCCAAGGTGAACAGCCTCTGGCATGTTGGAAC	-1.59121	10.672555168758	0.179113273717999	0.390546478715504
28S-rRNA	AAGGCGAGCTCAGGGAGGAC	-1.59152	9.92590476030193	0.0705483159660693	0.22718453152171
28S-rRNA	ACCCTACTGATGATGTGTTGTTGCCATGGTAATCCTGCTCAGT	-1.59154	9.96194583957576	0.110530231188791	0.296975984606638
28S-rRNA	CCCGCCCTCCCTTCCCCCGCC	-1.59203	-0.759281	0.0617219244524988	0.20982879885301
28S-rRNA	GCCGCCCCTCCTCCTCCT	-1.59421	3.32183769707596	0.125655171598413	0.320097664045278
28S-rRNA	AGCCAAATGCCTCGTCATC	-1.59777	5.59174527925129	0.205544910128988	0.42204151404618
28S-rRNA	CCCCTCCTCCCCGCGCCCCCGCCCC	-1.59779	0.769021180788889	0.0908266521343641	0.26557224330803
28S-rRNA	GTGGAGAAGGGTTCCATGTGAACAGCAGTT	-1.59807	4.29882171684493	0.0806674367202951	0.246848110752305
28S-rRNA	CGGCGGGAGCCCCGGG	-1.59825	1.90335325858557	0.117620764514855	0.307566921009357
18S-rRNA	GATCCTGCCAGTAGCATATGCTTGTCTC	-1.60012	7.84680426612035	0.0960592030310797	0.273624147515904
28S-rRNA	CCTCCTCCCCCGTCTCCGCCCCCCGGCCC	-1.60048	2.39194099680599	0.144285791575028	0.34646563393309
28S-rRNA	TCGGATAGCCGGTCCCCC	-1.60101	0.461189554026575	0.0608806174150938	0.207711257816332
18S-rRNA	AGTGAGGCCCTCGGATCGGCCCCGCCGG	-1.60222	4.05272816504534	0.0498342719151681	0.184708609933869
18S-rRNA	GTGGTGGTGCATGGCCGTTCTT	-1.60439	2.42350934091938	0.0510795961971841	0.186943982400157
18S-rRNA	TGGTTCCTTTGGTCGCTCGCT	-1.60506	7.81429327253517	0.131189523295181	0.328447307515702
28S-rRNA	ACGTAGCAGAGCAGCTCCCTCGCTGCGATCT	-1.60526	5.61115883263027	0.111220517359875	0.297946697367844
28S-rRNA	CGTCCCCCGACCGGC	-1.60554	1.96017431246484	0.0914798713451315	0.266561192424165
28S-rRNA	AAACTCCATCTAAGGCTAAATACCGGCACGAGACCGAT	-1.60578	8.64862792746566	0.228910236322132	0.449033184390742
28S-rRNA	GGCGGCGGGTCCGGCCGTGTCGGCGG	-1.60603	2.51701627220829	0.0864308372215866	0.257053289098537
28S-rRNA	GCGCCGCCGCCCCCCC	-1.60789	1.35225655230297	0.130519260693098	0.327408597052354
28S-rRNA	AGGGATAACTGGCTTGTGGCGGCCAAGCGTT	-1.6079	5.76127323083074	0.113664212875771	0.301795396090271
28S-rRNA	AGGGAACGTGAGCTGGGTTTAGACCGTCGTGAGACAGGT	-1.60801	2.12635064475042	0.0981016844512192	0.276401644456993
28S-rRNA	CTCCCCCGCTCCCCGT	-1.60939	3.37771265963996	0.0498905055610324	0.184785278260554
28S-rRNA	AGGGATAACTGGCTTGTGGCGGCCAAGCGTTC	-1.60962	10.8947592516101	0.124459677822738	0.318100501629533
28S-rRNA	GCGTCGCGGCCGCCCCCGGGGA	-1.60975	2.92453874280954	0.160614818331013	0.368706119365419
28S-rRNA	TACTGATGATGTGTTGTTGCCATGGT	-1.61009	6.64578568199777	0.115136809446981	0.304435544330127
18S-rRNA	GGTTCCTTTGGTCGCTCGCTC	-1.61112	8.37792411087667	0.106430913321343	0.290364906786813
18S-rRNA	AATTCTTGGACCGGCGC	-1.61272	3.70279871007463	0.100089995205501	0.279240470791799
28S-rRNA	CGGCGGCGGCGGCGACTCTGGACGCGAGCC	-1.61305	0.982584860327932	0.0809987407027729	0.247397502753588
28S-rRNA	GTCCGGTGCGGAGTGCCCTTCGT	-1.6137	6.4151670453297	0.0620446539630905	0.210486972789248
28S-rRNA	AAGGGAGTCGGGTTC	-1.61487	2.41222173161798	0.0902786078442218	0.264586764917055
28S-rRNA	ACGCCCCGCTCCCCGCCCC	-1.61499	2.89873373836286	0.0730231381722309	0.231808498030466
28S-rRNA	GACCTCAGATCAGACGTGGCGACCCGCTGAAT	-1.61534	2.34836628882397	0.111456495631032	0.298235774012056
18S-rRNA	GTTCCTTTGGTCGCTCGCTCCTCTCCT	-1.6179	5.30615774804177	0.134511644928367	0.33257611466363
12S-rRNA	AGAGGAGCCTGTTCTGT	-1.6181	5.37080507649061	0.0953636444119143	0.272616235546228
28S-rRNA	CGGCGGCGGCGGCGAC	-1.61827	1.62473426472736	0.04419234038486	0.171150060060463
28S-rRNA	TGGGTCGGTCGGGCTGGGGCGCGAAGCGGGGC	-1.61923	3.94915106457572	0.0582760970670666	0.202204908107759
28S-rRNA	AGTGAACAGGGAAGAGCCCAGCGCCGAATCCCCGCCCCGC	-1.61959	4.06151079022287	0.12040350375677	0.311990277708721
28S-rRNA	TCTGGACGCGAGCCGGGCC	-1.61993	3.57039036537575	0.0508805332233684	0.186481589978069
18S-rRNA	CATTCGTATTGCGCCGCT	-1.62125	3.58987548413234	0.0582954432263722	0.202228989153669
28S-rRNA	GCGCCGCTCGCTCCCT	-1.62291	2.46111431076727	0.0875566523473348	0.259219213569543
28S-rRNA	CCCGCTCCCCGCCCC	-1.62323	1.36694400097318	0.122015607526315	0.31387472382475
28S-rRNA	CCTCGGTTGGCCTCGGATAGCCGGTCCCC	-1.6233	3.44339228087609	0.142195604963587	0.343193745411819
28S-rRNA	ACCTGCCGAATCAACTAGCCCTGA	-1.62357	5.01920484966092	0.112859076466873	0.300491583241224
5S-rRNA	AAGCAGGGTCGGGCCTGGTTAGTACTTGGAT	-1.62415	4.82088321042549	0.0663883011704972	0.218887157982188
28S-rRNA	CGGCAGTCGAGAGTGGAC	-1.62615	1.72742806100981	0.0357967039165991	0.150840629900627
28S-rRNA	AAGGGCTGGGTCGGTCGGGCT	-1.62724	5.82820523772963	0.0938270186881614	0.269891341386222
28S-rRNA	AGTAGCTGGTTCCCTCCGAAGTTTCCCTCAGGATAGC	-1.62839	3.80625883994053	0.175335493782043	0.385792850096592
28S-rRNA	GGGCGGGTCGCGCCGTCGGGC	-1.62912	1.14662690731037	0.0448990637189831	0.173025919074029
5S-rRNA	ATCTCGTCTGATCTCGGAAGCT	-1.62949	3.54356983327455	0.0399984046148163	0.160911646995588
18S-rRNA	CGGGTCATAAGCTTGCGTTGATT	-1.62983	4.29563220625805	0.0388307976464712	0.157927118924204
28S-rRNA	CGCCCCCCGGCCCCGCGTCCTC	-1.6304	2.66208763932988	0.144868663510421	0.347331090437324
28S-rRNA	TGGGAATGCAGCCCAAAGCGGGTGGT	-1.63058	6.95902500090248	0.0888786536363063	0.261879467263333
28S-rRNA	AGCACTCGCCGAATCCCGGGGCCGAGGGAGC	-1.63088	4.84114228978557	0.132809486349682	0.330220780504296
5.8S-rRNA	CTCCCGGGGCTACGCCTGT	-1.63178	2.40421726273997	0.0403015982333364	0.161811909557048
28S-rRNA	CTTTCCCGCCCCCCGTT	-1.63215	4.26930077789427	0.062744972562957	0.211892645069145
28S-rRNA	GACCGTGAAAGCGGGGCCTCACGATCCT	-1.63335	2.72168357395034	0.0535038964630241	0.191938163786038
28S-rRNA	TCCTCCCCGCGCCCCCGCCCCGGC	-1.63599	2.84611237581315	0.168170491724212	0.377856262659736
18S-rRNA	ACCGCCCGTCCCCGCC	-1.6362	1.70857775485642	0.0574576038861323	0.200388618088969
5S-rRNA	AGGGTCGGGCCTGGTT	-1.63765	9.6860979768702	0.0904222316942815	0.264834477303778
28S-rRNA	CCGCAGCAGGTCTCCA	-1.63793	2.20942332479693	0.0874206514709452	0.259044423445939
28S-rRNA	CGGGGTTTCGTACGT	-1.63859	2.65141723537751	0.0468496691747863	0.177851992831437
28S-rRNA	CGGCGGGTCCGGCCGTGTCGGCGGCCC	-1.64295	3.1550494158901	0.0834418609408562	0.252072975388602
28S-rRNA	CGAGACCCGTCGCCGC	-1.64363	1.36597504355969	0.0945794029735438	0.271211362010809
5.8S-rRNA	CCGGGGCTACGCCTGTCTGAGCGTCGC	-1.64371	2.97261614437123	0.0920093521094637	0.267256672975119
18S-rRNA	AGTTATGGTTCCTTTGGTCGCTCGCTCCTCTC	-1.64394	5.27574742673708	0.0856986757720758	0.255949819303886
18S-rRNA	AACCTCGGGCCGATC	-1.64484	5.94769559631995	0.0714628825014891	0.229225668338287
28S-rRNA	GAAGGGACGGGCGATGGCC	-1.64554	2.78986019762671	0.0536386687031077	0.192210142565258
5S-rRNA	CTGATCTCGGAAGCTAAGCAGGGTC	-1.64598	7.14018415162296	0.13847370121814	0.33776595911102
5S-rRNA	CTAAGCAGGGTCGGGCCTGGTT	-1.64788	5.48685907441726	0.0328414494273617	0.142381050367166
28S-rRNA	GGCGTCCAGTGCGGT	-1.64792	0.856567287667491	0.111836829649327	0.298950911377516
5.8S-rRNA	GCGGTGGATCACTCGGCTCGTGCGT	-1.64822	2.5791134027385	0.0499483935507038	0.184921363449926
18S-rRNA	ACACCGCCCGTCGCTACTAC	-1.64883	2.45662475504454	0.0794532342044014	0.244196561397113
18S-rRNA	ATTGGAGGGCAAGTCTGGTGCCAGCAGCCGC	-1.64885	4.28665620976589	0.0732895360012542	0.232213705285111
28S-rRNA	AGGGATAACTGGCTTGTGGCGGCCAAGCGT	-1.64939	4.60840041410681	0.0633607050471026	0.213353202431898
18S-rRNA	ATTAATCAAGAACGAAAGTCGGAGGTTCGAAGACGATC	-1.65041	5.16974943733161	0.119257511164364	0.310149439931446
28S-rRNA	CTCCCACGGCGCGACCGCTCTC	-1.65055	1.69458210067673	0.0456275005529714	0.174964452249821
28S-rRNA	GTGGATCGCCCCAGCTGC	-1.65073	4.24710185831505	0.0449213551148833	0.173030011750405
5.8S-rRNA	TTGCGGCCCCGGGTT	-1.65083	4.79298660403065	0.0570946910148804	0.199635469376569
18S-rRNA	TGGATGGTTTAGTGAGGCCCTCGGATCGGCCCCGCCG	-1.65088	2.12464708896684	0.0700726573370973	0.226413159019232
28S-rRNA	CTTCTGATCGAGGCCC	-1.65162	2.34128530760977	0.0471076907210661	0.178656155119771
5S-rRNA	GATCTCGGAAGCTAAGCAGGGTCGGGCCTGGTT	-1.65226	6.32977148136042	0.0838891127786804	0.252815017083614
28S-rRNA	CGGGCGGGTCGCGCCGTCGGGC	-1.6526	5.30328360827864	0.0537792810990934	0.192458524457894
28S-rRNA	ACGCGCGCGTCCCCCGAAGAGGGGGACGGC	-1.6532	4.61672159184528	0.118453002936922	0.308767642721994
28S-rRNA	AAATCTCGCGCCGGGCCGTAC	-1.65641	4.78049838054294	0.0713123968088515	0.229000800265031
18S-rRNA	GTTGATCCTGCCAGTAGCATATGCTTGTC	-1.65662	1.91440081938409	0.0582206419595956	0.202056409889339
28S-rRNA	CCGCCCCCCGGCCCCGCGTC	-1.65672	1.22266156715027	0.0721477147814719	0.230378040872238
28S-rRNA	CCTCAGATCAGACGTGGCG	-1.65718	3.13178365434264	0.0541004447457336	0.193023320872991
28S-rRNA	CGGTGCGGAGTGCCCTTCGT	-1.65807	3.76765730417972	0.0797899245150008	0.244898429583699
18S-rRNA	TATGGTTCCTTTGGTCGCTCGCTCCTCTCCT	-1.65905	4.07333772450669	0.157827788272139	0.364608873807301
18S-rRNA	GGGGCCCGAAGCGTTTACTTTGAAAAAA	-1.65936	2.08355474330069	0.0812664409189654	0.247843639554734
28S-rRNA	TGTCCCTACCTACTATCCAGCGAAACCACAGCCAAGG	-1.65972	1.46787954392145	0.0816103087669564	0.248389717272435
28S-rRNA	GTTGGCCTCGGATAGCCGGTCCCCCGC	-1.66062	6.12217375971735	0.109565662247362	0.295700307995737
18S-rRNA	CTCTCGGCGCCCCCTC	-1.66268	3.37096488684957	0.0756597959867059	0.237544363324209
28S-rRNA	GGCCGAAGTGGAGAAGGGTTCCATGTG	-1.66302	2.32491006852898	0.0391778273033969	0.15870036705927
28S-rRNA	CGCGACCTCAGATCAGACGTGGCGACCC	-1.6652	2.72105356647879	0.0963363661955535	0.273914502718881
45S-rRNA	CGCCTTGCCGGTCGCT	-1.66554	0.101410456360204	0.0496763027281922	0.184332668056513
18S-rRNA	AGTTATGGTTCCTTTGGTCGCTCGCTCCTCTCCTACTTGGAT	-1.66787	6.63596760011696	0.0647216574540746	0.215752093693021
28S-rRNA	AGGCGCCGCCGCCCCCCCCACGCCCGGGGC	-1.66994	2.88883536300694	0.0889152649077232	0.261909601239753
28S-rRNA	AGCCTCTGGCATGTTGGAACAATGT	-1.67063	11.4401468384882	0.188243894417807	0.401276804355259
28S-rRNA	GGGGTCCGGTGCGGAGT	-1.67123	2.77660711894961	0.100092145931936	0.279240470791799
28S-rRNA	CCCCGCCGGCGGGCCGCCCCCCC	-1.67546	1.19863532699483	0.0944440262059994	0.271096343067842
18S-rRNA	GAGGCCCTCGGATCGGCCCCGCCGGGGTCGGCCC	-1.67547	2.31576476358925	0.0413869733237593	0.164669038845643
28S-rRNA	CCCGCGCGCGCCGCTCGCTCCCT	-1.67601	2.47072129903049	0.103662994706584	0.285489183428287
18S-rRNA	ACCGCCCGTCCCCGC	-1.6769	1.5478507725164	0.0295722714636735	0.134016568565288
28S-rRNA	CGGAGGGGGCGGGCT	-1.67733	3.66934283464555	0.0700631569438007	0.226413159019232
5S-rRNA	GCTAAGCAGGGTCGGGCCTGGTT	-1.67829	7.22285133375508	0.0411734279909896	0.16418005129186
28S-rRNA	GCGGCGGGTCCGGCCGTGTCGGCGGC	-1.67861	1.52652581298918	0.0386947363625935	0.157749425132734
18S-rRNA	TGGATCTTGGGAGCGGGCGGGCGGTCCGCCGC	-1.67946	4.62092357916266	0.0456012867646352	0.174905076600075
28S-rRNA	CCCCGCCGCCCCTCCTCCTCCT	-1.68048	3.45177749506898	0.117408454750771	0.307439013807223
18S-rRNA	AAGAGGGACGGCCGGGGG	-1.68198	2.82355713467172	0.121600628350999	0.313541892241322
28S-rRNA	CCTCCCACGGCGCGACCGC	-1.68214	2.27457960542172	0.0539827653332607	0.19289194600997
28S-rRNA	CAACCCGGCGGCGGGTCCGGCCG	-1.68247	2.74041202703779	0.0432935340194032	0.168923572272057
28S-rRNA	CGCTTTTTGATCCTTCGATGTCGGCTCTT	-1.68386	4.07026276468773	0.0534500530762097	0.191865838609789
28S-rRNA	GGAAGACCCGCTCCCCGGCGCCGC	-1.68546	4.27739695693035	0.0591304410825489	0.204239538724972
18S-rRNA	AGCGGTCGGCGTCCCCC	-1.68566	1.05869901838805	0.0263612827676623	0.124935695586237
28S-rRNA	GGCATGTTGGAACAATGTAGGTAAGGGA	-1.68575	8.74389227986265	0.100076454029063	0.279240470791799
28S-rRNA	CCGGCGGCGTCCGGTGAGCTCTCGCTGGCCC	-1.6861	3.84169975381437	0.129849694061712	0.326345954810355
28S-rRNA	GGGACCGGGGTCCGGTGCGGAGTGCCCTTCGT	-1.68674	3.6807068408064	0.0328037088677984	0.142329853141864
28S-rRNA	GTTGCCCTCGGCCGATCGAAAGGGAGTCGGGTT	-1.68761	6.57793471933935	0.0507742275532641	0.18637034076689
18S-rRNA	CGAGGCCCTGTAATTGGAATGAGTCCACTTTAAATC	-1.68797	3.82992965766828	0.0495609788793988	0.184123907856194
28S-rRNA	CGGCTCCGGGACGGCT	-1.68814	4.0786253963065	0.0487012463586831	0.182556006426533
18S-rRNA	ACACACCGCCCGTCGC	-1.6885	3.14110019360734	0.0491547853644821	0.183399440656082
28S-rRNA	GGCTGGGTCGGTCGGGCTGGGGCGCGA	-1.68913	3.06853175789772	0.113409700694178	0.301482637151957
18S-rRNA	CGAACGAGACTCTGGCATGCT	-1.68916	2.87587333001077	0.117256654854187	0.307320574023604
28S-rRNA	GACGAGTAGGAGGGCCGCTGCGGTGAGCCTTGAAGCCT	-1.68931	4.80955956774273	0.0635128608927032	0.213688987701126
28S-rRNA	AGACCGTGAAAGCGGGGCCTCACGATCCTTC	-1.68934	5.17607702157363	0.0668388687786565	0.219887063564254
28S-rRNA	ATTCGTAGACGACCTGCTTCTGGG	-1.69081	3.84573606031983	0.049205384936027	0.18350422782937
28S-rRNA	ATGAGAGGTGTAGAAT	-1.69225	4.02800157477457	0.145135006094958	0.3476628558933
18S-rRNA	GCCCTCGGATCGGCCCCGCCGGGGTCGGC	-1.69508	4.7278910890584	0.0567498816358825	0.198941896891725
28S-rRNA	CGGTTGGCCTCGGATAGCCGGTCCCCCGCCTGTCCCC	-1.69519	2.45596693217332	0.0837142229536555	0.252568119261066
28S-rRNA	CGCGACCTCAGATCAGACGTGGCGACCCGCTGAAT	-1.6958	6.25803884172552	0.0511931452861137	0.187089119617311
28S-rRNA	AGACCCGACGCACCCCCGCC	-1.69596	5.47849939851845	0.0475693398494086	0.179455637325899
18S-rRNA	AGTTATGGTTCCTTTGGTCGC	-1.69742	8.34753636920558	0.0971119982325644	0.275164728522342
28S-rRNA	CGAAAGCCGCCGTGGCGCAATGAAGGT	-1.69769	3.71716078025143	0.0308075766899231	0.137117236753276
28S-rRNA	CCGCGCCCCCGCCCC	-1.69795	3.14706068477717	0.156172987464917	0.362995339702484
28S-rRNA	CCGGTGCGGAGTGCCCTTCGTC	-1.6983	4.60531462259624	0.049055206913458	0.183111730683829
18S-rRNA	CGTAGTTGGATCTTGGGAGCGGGCGGGCGGTCCGCCGC	-1.69915	3.76996566202951	0.0657106178642704	0.2178965184256
28S-rRNA	GCGGGCCGGTCCCCCCCGCCGGGTCCGCCCCCGGGGCC	-1.69964	2.28487647970959	0.0791258860061283	0.24364017147448
28S-rRNA	AGGGCGCGGGCCCGGGTGGAGC	-1.70077	3.63900051642162	0.106652036769358	0.290773515868424
28S-rRNA	CGGGCGGGTCGCGCCGTCGGGCC	-1.70218	3.69985796174886	0.106829379101909	0.291159623598096
28S-rRNA	ACGAAAGCCGCCGTGG	-1.70266	2.64597796725016	0.0472586710326892	0.178817200324273
28S-rRNA	GGCGGAGGGGCCGCGGGCCGGTCC	-1.70297	1.81211558871345	0.0554815050848087	0.196396094329526
28S-rRNA	CCGGCCGTGTCGGCGGCCCGGCGGAT	-1.70319	3.38937769876514	0.0578113621243867	0.201063156387802
28S-rRNA	ACCCGACCCGTCTTGAAAC	-1.70402	7.82670927614068	0.063965687693133	0.214573675896365
28S-rRNA	CGCCGGCCGAGGTGGGATCCCGAGGC	-1.70418	4.14019258679759	0.0450600062865173	0.17327746224971
18S-rRNA	AGTTATGGTTCCTTTGGTCGCTCGC	-1.70454	8.26094631460219	0.085637865605932	0.255815071878742
18S-rRNA	TCGTAGTTGGATCTTGGG	-1.70503	6.01072325869839	0.0430004201582712	0.168273582252639
28S-rRNA	TTTACCCTACTGATGATGTGTTGTTGCC	-1.70532	6.77449079831573	0.0616964533248774	0.209817754080148
28S-rRNA	CCCTACTGATGATGTGTTGTTGCC	-1.70596	5.47816703971084	0.0268992244730705	0.126277583773358
28S-rRNA	ATCCGCAGCAGGTCTCCAA	-1.70694	2.12518815088711	0.0363479552193818	0.15185428517221
18S-rRNA	GGGGCCCGAAGCGTTTACTT	-1.70743	2.54919685958013	0.0730791897048381	0.231808498030466
28S-rRNA	CCCCCCTCCCGGCGC	-1.70925	-0.113541	0.0640467952764875	0.214685146176776
18S-rRNA	AAATCAGTTATGGTTCCTTTGGTCGCTCGC	-1.70958	7.18719330404825	0.0496926684503641	0.1843514311355
28S-rRNA	CGCCCCGAGAGAGGGGCCCGTGCCTT	-1.70986	8.43925675942152	0.0723570580437953	0.230684999642462
28S-rRNA	AGAACTGGTGCGGACCAGGGGAATCCGACTGTT	-1.71124	4.79944821239763	0.0696372582352905	0.225542806773986
18S-rRNA	CACCGCCCGTCCCCGCCC	-1.71202	2.90377301517774	0.0515549440181429	0.187613135976361
28S-rRNA	CGGGTCGGGGCGGCGGCGGCGGC	-1.71203	3.79010952635121	0.156204335646697	0.362995339702484
28S-rRNA	AGCCTCTGGCATGTTGG	-1.71369	2.88941041530386	0.0968216741026033	0.274725045975178
5S-rRNA	ACCCTGAACGCGCCCGATCTCGT	-1.71433	6.56996438261563	0.0597770372367081	0.205444968162677
18S-rRNA	ATTGGAGGGCAAGTCTGGTGCCAGC	-1.71454	7.36778803362712	0.117570942506057	0.307529514408094
45S-rRNA	CCGTCGTCCTCCTCGCTTGC	-1.71461	3.28120648086326	0.127594902253465	0.323033847537956
28S-rRNA	AGGACGGTGGCCATGGAAGTCG	-1.71523	3.06411218008883	0.0296367275117326	0.134196748657987
28S-rRNA	CTCCGCCCCCCGGCCCCGC	-1.71686	2.18119703710658	0.104707614956124	0.287008379250006
28S-rRNA	ACCACTACTCTGATCGTTTTT	-1.71856	3.9402996751598	0.100752141838736	0.280314160114907
5.8S-rRNA	AGCGGTGGATCACTCGGCTC	-1.71883	3.5892950487507	0.0489061923330019	0.182806659302973
28S-rRNA	AGGGGAATCCGACTGTT	-1.71917	7.3384721384148	0.0407638756672053	0.163025499816269
18S-rRNA	AAGTTGCTGCAGTTAAAAAGCTCGTAGTTGGATCTTGGG	-1.72067	1.94591377967584	0.032427360331125	0.141374271398146
28S-rRNA	ACGCCTCTAAGTCAGAATCCCGCCCAGGCGGAACGAT	-1.7242	2.56917901659767	0.0322910265618066	0.141233169837405
5S-rRNA	GATCTCGTCTGATCTCGGAAGCT	-1.72521	7.58690230170851	0.078421339590124	0.242202776934182
28S-rRNA	TGCCTTGGAAAGCGTCGCGGTTCC	-1.72565	3.00742113572941	0.0328998478522015	0.142381050367166
18S-rRNA	AGTGAGGCCCTCGGATCGGCCCCGCCGGGGT	-1.72633	5.30840181285935	0.0781053567349395	0.241638910635082
18S-rRNA	AGTGAGGCCCTCGGATC	-1.72765	8.67120981805358	0.118111810443057	0.308211736857093
28S-rRNA	CCGTCTTGAAACACGGACCAAGG	-1.72976	-0.266385	0.095821838752903	0.273362231976036
28S-rRNA	CGTGGCGCAATGAAGGT	-1.73108	5.37868981946627	0.0508580420391637	0.186468048421144
28S-rRNA	GGGGAATCCGACTGTTTA	-1.73121	2.29162206759273	0.0618930054481105	0.210235024340415
18S-rRNA	AGCGTGTGCCTACCC	-1.73255	3.07002860410725	0.0885693690512536	0.261330873019247
28S-rRNA	CCCCCGCCCCACCCCGCGCGCGCCGCT	-1.73346	3.66609017320793	0.0777391625480122	0.241214664142241
28S-rRNA	AGCGCCGCGGAGCCTC	-1.73354	6.86117443309956	0.0649425622655401	0.216238010171121
18S-rRNA	TGAGGCCCTCGGATCGGCCCCGCCGGGG	-1.73469	1.04572305465277	0.0576741819471329	0.200843161700537
28S-rRNA	CCGATGCCGACGCTCATC	-1.73484	2.82762794423891	0.058425548562805	0.202542861384836
18S-rRNA	CGTAGTTGGATCTTGGGAGCGGGCGGGCGGT	-1.73498	5.30093243664871	0.0543045052156267	0.19334952300375
28S-rRNA	CGCTCCCCGTCCTCCCCCCT	-1.73535	2.85862718582246	0.0974171739755836	0.275646129660821
28S-rRNA	CGCCGGCCGAGGTGGGATC	-1.73651	2.17887828684579	0.0485392817691891	0.182188193235857
28S-rRNA	GGTTGGCCTCGGATAGCCGGTCCCCCGCCTGTCCC	-1.737	1.98379921491173	0.0555617497997112	0.196546259018784
28S-rRNA	ACGAAAGCCGCCGTGGCGCAAT	-1.73738	8.20347432731043	0.221997062922856	0.440788039910782
28S-rRNA	TACCCTACTGATGATGTGTTGTTGCC	-1.73801	5.77231875983514	0.0442737956284337	0.171304804780227
28S-rRNA	CGGCGGCGGCGGCGACTCTGGAC	-1.73807	0.958980935864013	0.0363146323985987	0.15185428517221
28S-rRNA	CCGTCCGTCCGTCCGT	-1.73819	2.3878632369291	0.0375179171072552	0.154830270067182
28S-rRNA	AGGTAAGGGAAGTCGGCAAGC	-1.74124	5.57814385528118	0.102104151587965	0.282772642717537
28S-rRNA	CCGCCCCCCGTTCCCCC	-1.74171	5.28993879298446	0.158679256576929	0.36560149278594
28S-rRNA	GTTGCCCTCGGCCGATCGAA	-1.74242	1.32577415807719	0.0283402431778663	0.130243671847307
18S-rRNA	CCATTCGAACGTCTGCCCT	-1.74367	3.15604896000101	0.0287472794444113	0.131668840186386
5.8S-rRNA	CTGTCTGAGCGTCGC	-1.74382	0.971602296128463	0.0283116589848057	0.130185713148468
5.8S-rRNA	ACTTGCGGCCCCGGGTT	-1.74388	7.26192652484578	0.0563530205234282	0.198139687577757
16S-rRNA	ACCGAGCCTGGTGATAGCTGGTTGTCC	-1.74467	5.11107799483262	0.0694495438840518	0.225248112784307
18S-rRNA	GCGGGGGGGATGCGTGC	-1.74526	1.92510512650146	0.0389007033206945	0.158055923437348
28S-rRNA	GGCGGGCGTCGCGGC	-1.74599	2.96449021230258	0.0530426171575089	0.19087796690271
28S-rRNA	GGCGGGTCCGGCCGTGTCGGCGGC	-1.74632	4.65748061102783	0.0327030469773931	0.142044329543961
28S-rRNA	CCTCGGCCGATCGAAAGGGAGTC	-1.74674	3.25339004928567	0.0222397026917945	0.1137882591271
18S-rRNA	AGGCCCGAGCCGCCTGGATACCGCAGCT	-1.74675	6.79032325185636	0.10320645064606	0.284761061608231
45S-rRNA	ACGCGACCTCAGATCAGACGTGGCGACCCGCTGAAT	-1.74728	2.06948158405777	0.0669018645722886	0.219922676152001
28S-rRNA	TGGCTTGTGGCGGCCAAGCGTTC	-1.74754	7.76954209414377	0.0866780670452531	0.257600578104771
28S-rRNA	AGGGCTGGGTCGGTCGGGCT	-1.74766	2.58792474489939	0.0379116391987589	0.155863210738706
18S-rRNA	CGGCCGGGGGGCGGGCGC	-1.74993	1.55122132045272	0.0366717481661767	0.152730241915393
28S-rRNA	GACGTGGCGACCCGCTGAATTT	-1.75052	3.13902811947058	0.0381553013191295	0.156470331271228
28S-rRNA	AGGAGGGCCGCTGCGGTG	-1.75072	2.40135192015372	0.0482914509914584	0.181591451582875
18S-rRNA	CCGCCCCTTGCCTCTCGGC	-1.75233	2.15769225466142	0.0960448411614898	0.273624147515904
28S-rRNA	AAAGCTCGCTTGATCTTGATTTTC	-1.75249	2.15818041122132	0.0621374122278014	0.21053251482344
28S-rRNA	GTCTCCGCCCCCCGGCCCC	-1.75262	3.10296522173613	0.100398090929944	0.279711037472059
28S-rRNA	CGATGTCGGCTCTTCCTATCATTGTGAAGC	-1.75353	2.81965524282643	0.080720202903974	0.246916875124353
28S-rRNA	CGTCTTGAAACACGGACCAAGG	-1.75378	0.0571664247928886	0.107814720494606	0.292817020790166
12S-rRNA	AGAGGAGCCTGTTCT	-1.75386	1.65302808517322	0.0673362984488705	0.220988323135703
28S-rRNA	CGGTTGGCCTCGGATAGCCGGTCCCCCGC	-1.75417	2.68703778510153	0.030615764983383	0.136506451037781
28S-rRNA	CCCGTCTCCGCCCCCCGGCCCCGCGTCCTCC	-1.75548	5.03868036182394	0.113455922776106	0.301534264003741
28S-rRNA	ACCACCGGCCCGTCTCGC	-1.75665	4.22273682874767	0.131957638125788	0.329106710386853
18S-rRNA	TTCCTTTGGTCGCTCGCTCCTCT	-1.75673	3.00099214008027	0.0989710948764334	0.277585653403431
28S-rRNA	GCCTCTAAGTCAGAATCCCGCCCAGGCGGA	-1.75678	4.3073232714427	0.0295892235484217	0.134018875538433
5.8S-rRNA	AGCGGTGGATCACTCGGCTCGT	-1.75702	6.58216479767882	0.050748097516975	0.186358354950261
18S-rRNA	GAGCGGTCGGCGTCCCCC	-1.75892	5.63307777790747	0.0428382987780241	0.167943027508555
28S-rRNA	TCCGTTGCCCTCGGCCGATCGAAAG	-1.75944	4.53724178892157	0.102754000928654	0.283787545876909
28S-rRNA	AGACAGCAGGACGGTGGCC	-1.75957	10.2784012249134	0.131784581278062	0.329019329978567
28S-rRNA	GCGACGTCGCTTTTTGATC	-1.76154	3.39732314246502	0.0266559908962969	0.125765356758477
28S-rRNA	TGGCCTCGGATAGCCGGTCCCCCGCCTGTCCC	-1.76174	3.55426455947988	0.0504464118924643	0.185878607653495
45S-rRNA	CGGATCCCCCGGGCCGCCGCCTCTGTCTCTGC	-1.76235	2.24597558204935	0.0921265084073557	0.267406377056322
28S-rRNA	ACCATCTAGTAGCTGGTTCCCTCCGAAGTTTCCC	-1.76249	2.82124408838874	0.108812078511472	0.29449538300108
18S-rRNA	TCCGTGGGTGGTGGTGCATGGCCGTTCTT	-1.76515	3.31880779915971	0.052343397595517	0.189232584653919
28S-rRNA	GGTCGGTCGGGCTGGGGCGCGAAGCGGGGC	-1.76629	3.57733026563656	0.0926266730792922	0.268189591095123
28S-rRNA	CGGAGTGGCGGAGATGGGCGCCGCGAGGCGTCCAGTGCGGT	-1.76857	3.68574792524041	0.0659714777987035	0.218305044751285
28S-rRNA	TCTGGGTCGGGGTTTCGT	-1.76946	4.79845383479864	0.0322489109996936	0.141124697504968
28S-rRNA	CTCCCCGCGCCCCCGCCC	-1.77011	0.960504435480565	0.050388106481304	0.185816320992401
28S-rRNA	AGCCTCGGTTGGCCTCGG	-1.77036	1.24144492052156	0.0842094828761511	0.253172036216182
18S-rRNA	CTTAGTTGGTGGAGCGATTTGT	-1.77058	4.94639829898889	0.087509576368413	0.259128693345683
28S-rRNA	CGGCCGGGCGCGACCCGCTCCGGGGAC	-1.77331	2.37432039638349	0.0289863077851091	0.132280460023814
18S-rRNA	GGTTGATCCTGCCAGTAGCATATGCTTGTCTC	-1.77523	6.40360143432788	0.0438496168391496	0.170310365521796
28S-rRNA	CGCGCCCCCGCCCCGGC	-1.77536	3.12341886380447	0.0508456653429361	0.18646460984369
28S-rRNA	TGGACGCGAGCCGGGCC	-1.77569	4.67166257756458	0.0270060630400543	0.126465335712705
28S-rRNA	CGGCGGGAGCCCCGGGGAGAGTTCT	-1.77591	1.94995408155214	0.0318503303488649	0.139868597795487
28S-rRNA	ACCCCGCGCGCGCCGCT	-1.77617	3.15371529212956	0.0221331675976862	0.113421177305842
28S-rRNA	TTTTGATCCTTCGATGTCGGCTCTTCCTATCATT	-1.77697	0.811846397171711	0.0840044919419803	0.253069159701759
28S-rRNA	GTGCCTTGGAAAGCGTCGCGGTT	-1.77965	3.14291201550009	0.0393261505694543	0.159031401744647
28S-rRNA	CGGGTCCGCCCCCGGGGCC	-1.78204	2.72377632326564	0.0366160748334964	0.152623605261399
5S-rRNA	CTGATCTCGGAAGCT	-1.78294	4.82659680404909	0.109461524255495	0.295566060442079
18S-rRNA	GCATATGCTTGTCTC	-1.78311	4.76603353015189	0.0429698906988933	0.168273582252639
12S-rRNA	CGTGCCAGCCACCGCGGTC	-1.7835	2.42380629205824	0.0366180553449071	0.152623605261399
28S-rRNA	AGTGCGCCCCGGGCGGGTCGCGCCGTCGGGC	-1.78387	7.55353122441657	0.0366081918116278	0.152623605261399
28S-rRNA	ACCCGGCGGCGGGTCCGGCCGTGTCGGCGGC	-1.78607	5.00845948831391	0.0329202455778232	0.142418504024442
28S-rRNA	CCGCGCGGCGCCTCGCCTCGGCCGGCGCCT	-1.78705	7.02598818243895	0.0532808609660891	0.191526367911277
28S-rRNA	CCGTTCCTCCCGACCCC	-1.78711	1.46186118811722	0.0351399467442777	0.148938188215931
28S-rRNA	AAACGGTAACGCAGGTGTCCTAAGGC	-1.78738	7.86438852704644	0.118871157564808	0.309404834642463
18S-rRNA	AGTGAGGCCCTCGGATCGGCCCCGCCGGGGTCGGCC	-1.78781	7.28033535355665	0.0508219873853071	0.186419715654341
28S-rRNA	CGATCGAAAGGGAGTCGGGTTC	-1.78802	7.38360034333422	0.0631168576543964	0.212972034076654
18S-rRNA	AAATCAGTTATGGTTCCTTTGGTCGCTCGCTCCT	-1.78804	8.18078567037962	0.0513343816996874	0.18728776993881
28S-rRNA	CGAGACCCGTCGCCGCGCTC	-1.7889	4.83789993454195	0.113621717119613	0.301795396090271
28S-rRNA	CCGGAGTGGCGGAGATGGGCGCCGCGAGGCGTCC	-1.78897	3.40884017739503	0.14189632559296	0.342928391918584
28S-rRNA	AGACAGCAGGACGGTGGCCATGGAAGTCGGAATCC	-1.79006	5.44488507834187	0.136795595057017	0.335727942641438
28S-rRNA	AGGGAACGTGAGCTGGGTTT	-1.79113	7.40534545237767	0.0931621048482785	0.268878171603029
28S-rRNA	TGGACGAGGCGCCGCCGC	-1.79131	1.73845428377805	0.0465622082595301	0.177181123807446
28S-rRNA	TCGGTTGGCCTCGGATAGCCGGT	-1.79283	2.0975214134749	0.0491765807881805	0.183438774239847
18S-rRNA	ATCAGATCAAAACCAACCC	-1.79474	3.31069296716556	0.120789294155713	0.312487904147321
28S-rRNA	TTGCCCTCGGCCGATCG	-1.79479	2.73482520954298	0.0730292633208924	0.231808498030466
18S-rRNA	GTTCCTTTGGTCGCT	-1.79521	1.84810365550936	0.0260600499607426	0.124503187107287
28S-rRNA	CGCTTTTTGATCCTTCGATGTCGGCTCTTCCTAT	-1.79577	2.25513861574488	0.0591301965316511	0.204239538724972
28S-rRNA	AGGTTCAGACATTTGGTGT	-1.79713	5.94682741069503	0.170716360307944	0.380951045774099
28S-rRNA	CGCCGGCGGGCCGCCCCCCC	-1.79791	0.794161725598067	0.0291462304993434	0.132750126674992
18S-rRNA	ATTCGAACGTCTGCCCT	-1.79837	7.29722944765387	0.0547936333053565	0.194594992703838
18S-rRNA	GCCCCTTGCCTCTCGGCGCCCC	-1.79873	2.87428733114369	0.111865611744545	0.298950911377516
28S-rRNA	GAACGGGCTTGGCGGAATC	-1.80014	4.58010164489752	0.067448430183452	0.221090183552598
28S-rRNA	GCCTCCTCCCCTCCT	-1.80027	2.36458055558637	0.0435583238848268	0.169502085854992
28S-rRNA	CGATCGAAAGGGAGTCGGGT	-1.80082	5.77438329237098	0.0803178321342675	0.245998105946157
28S-rRNA	CGGCCGATCGAAAGGGAGTCGGGTT	-1.8018	6.4284444584855	0.0747441898176485	0.235349630716146
18S-rRNA	CCTGCCAGTAGCATATGCTTGTCTCAAAGATT	-1.80186	7.21134375821317	0.060254241192537	0.206308540538701
28S-rRNA	CTACTGATGATGTGTTGTTGCCATGGT	-1.80262	8.7616030090283	0.0945017397382792	0.271162270634341
28S-rRNA	CTTCTGATCGAGGCC	-1.80355	-0.806655	0.0501151156627146	0.185256119857262
45S-rRNA	CGTGCGTCGATGAAGAACGCAGCTAGCTGCGAGAATT	-1.80415	4.5633636429817	0.127959352788678	0.323389986016781
18S-rRNA	GCCAGTAGCATATGCTTGTCTCAAAGATT	-1.80471	6.2713254953434	0.0649602807071945	0.216238010171121
28S-rRNA	CCCGTGGATCGCCCCAGCTGCGGCGGGCGTCGCGGCCGC	-1.80557	4.29359883924819	0.128558436680907	0.324359225575656
18S-rRNA	AGATTAAGCCATGCATGTCT	-1.80562	2.34769057523387	0.0867970000429501	0.257766058972514
5S-rRNA	GAACGCGCCCGATCTCGTC	-1.80563	4.88006300060817	0.0416275285045063	0.164981848322868
28S-rRNA	GGCGGAGATGGGCGCCGCGAGGCGTCC	-1.80733	3.63630504760821	0.0591026225749572	0.204239538724972
28S-rRNA	AGGGATAACTGGCTTGTGGCGGCCAAGCGTTCATAGC	-1.80842	4.56271560575177	0.0528607094701984	0.190553389003473
28S-rRNA	CCCGTCTCCGCCCCCCGGCCCC	-1.80958	3.50991470597122	0.120755125775431	0.312449096073857
28S-rRNA	GCGACGTCGCTTTTTGATCCT	-1.80989	3.13653711274175	0.0340509549831537	0.145801055208928
18S-rRNA	CGGATCGGCCCCGCCGGGGTCGG	-1.81133	1.54862299531456	0.0174438194376857	0.0985962901018427
5.8S-rRNA	CGACACTTCGAACGCACTTGCGGCCCC	-1.81364	2.34887532404369	0.0251113225910576	0.121682422579319
18S-rRNA	CGGCCCTGGCGGAGC	-1.8141	5.31397947108501	0.0541797668639608	0.193098593286918
28S-rRNA	CGCCCCCGGAGCCCCGC	-1.81411	0.942899876488673	0.0465274600095872	0.177165177672572
28S-rRNA	AAACGGTAACGCAGGTGTCCTAAGGCGAGC	-1.81881	3.26879715659479	0.0310564711460692	0.137755520041381
28S-rRNA	AGATCAGACGTGGCGACCCG	-1.82038	2.83819137338901	0.0377054289953042	0.155325611713392
28S-rRNA	AAGGGTCGGGGCGGC	-1.82044	1.43219651579508	0.0597345423011049	0.205382311538985
5.8S-rRNA	GTGGATCACTCGGCTCGTGC	-1.82053	-0.239262	0.0228108726702426	0.115609072716556
28S-rRNA	CCCGCCCCGCGCCCT	-1.82056	1.49766897532565	0.0261458934395776	0.124719565391945
5.8S-rRNA	CGAACGCACTTGCGGCCCCGGGT	-1.82071	4.01994835744341	0.0410010659945168	0.163652883637761
18S-rRNA	TGGATGGTTTAGTGAGGCCCTCGGATCGGCCCC	-1.82205	4.30606819607888	0.122018534131491	0.31387472382475
18S-rRNA	GGCCCTCGGATCGGCCCCGCCGGGGTCGGCC	-1.82347	-0.25127	0.0361856357118427	0.151684310687265
45S-rRNA	TTGGCCGTCGTGTGGCGTGTGCCACC	-1.82354	5.16186500269549	0.0591685864921011	0.204258180518369
28S-rRNA	CGCGACCTCAGATCAGACGTGGC	-1.8244	6.64225215886645	0.0190695519946753	0.103210400929289
28S-rRNA	GCGGGCCGCCGGTGAAAT	-1.82458	6.08773506860842	0.0381154959556528	0.156346426666607
28S-rRNA	ACCCGCCCTCCCTTCCCCCGCC	-1.8246	3.2299698500954	0.091536117018437	0.266561192424165
28S-rRNA	CTCCGCCCCCCGGCCCC	-1.82668	2.14962452720409	0.0815397626015829	0.248305561398917
18S-rRNA	CGGATCGGCCCCGCCGGGGTCG	-1.82683	2.99259715715148	0.0261921705618636	0.124719565391945
28S-rRNA	TACCCTACTGATGATGTGTTGTTGCCATGGT	-1.82814	6.84923173384495	0.0713230515272415	0.229000800265031
28S-rRNA	AGGCGGCGGAGGGGCCGCGGGCC	-1.82866	3.22646577854891	0.068041439072511	0.222273246156514
28S-rRNA	GTTGCCCTCGGCCGATCGAAAGGGAGTCGGGT	-1.82912	6.20246230905873	0.0357256981480614	0.15071547761686
28S-rRNA	CGCGCTCTCCCCCCT	-1.82963	0.0279583008348236	0.0338695744318225	0.145379395929243
18S-rRNA	AGAGGGACGGCCGGGGGC	-1.83004	4.45325947652834	0.0491389831657168	0.183382455261985
28S-rRNA	CCAGTGCGCCCCGGGCGGGTCGCGCCGT	-1.83025	1.23696702113579	0.0442128030743274	0.171150060060463
28S-rRNA	TCTGGACGCGAGCCGGGCCCTTCC	-1.83087	1.64080479252388	0.0178003929170722	0.0996443011473879
28S-rRNA	CTCGCGCCGGGCCGT	-1.83101	5.09488099032775	0.050088926497917	0.185231304637601
28S-rRNA	ACGTGCGCGAGTCGGGGGCTCGC	-1.8324	6.07545824993577	0.0572485715471567	0.199938643592589
45S-rRNA	ACGACTCTTAGCGGTGGATC	-1.83275	10.9220259212719	0.0917356486993552	0.266794435227152
28S-rRNA	ACCCGGCCGTCGCCGGCAGTCGAGAGT	-1.83316	7.50137427227149	0.0299829388786067	0.134939780966363
45S-rRNA	AGCCCTCGCTGTCGCCTCC	-1.83526	3.77414431815206	0.10065371993327	0.280135955033674
28S-rRNA	AGTGCCAGGTGGGGAGTTTGACTGGGGCGGTACACCTGTC	-1.83563	6.42737003889647	0.0778151088012128	0.241290486697464
18S-rRNA	CATTCGAACGTCTGCCCTATCAACT	-1.83614	0.860532423783108	0.037338024442348	0.15440059270287
28S-rRNA	CGTCCGCCCCCCGTTCCCCCCTCCT	-1.83905	1.50605293412164	0.0730596076231294	0.231808498030466
18S-rRNA	CAGTAAGTGCGGGTC	-1.83937	1.35350710703357	0.0414363293595171	0.164744781680363
28S-rRNA	TGGGGCCGAAACGATC	-1.83973	2.56889545932066	0.0561875949149846	0.197865174803951
28S-rRNA	ACGAAAGCCGCCGTGGCGCAATGAAGGT	-1.8403	10.1658955672418	0.0861905380717352	0.256561468615936
28S-rRNA	CGGCCGATCGAAAGGGAGTCGGGT	-1.84107	7.59181463290596	0.0871841310759537	0.258633033788739
28S-rRNA	GTGGAGCCGGGCGTGGAATGC	-1.8436	4.07390138615448	0.0958074863985172	0.273362231976036
28S-rRNA	AGCGCCGCGGAGCCTCG	-1.8436	4.54487735670319	0.0945402580625967	0.271177326531478
28S-rRNA	GGCAAGCCGGATCCGTAACTTCGGGAT	-1.84365	1.64435266596444	0.0669006104382463	0.219922676152001
18S-rRNA	GTGGAGCGATTTGTCTGGTTAATTCCGAT	-1.84492	4.37298584217998	0.0473926322001885	0.179037612397514
28S-rRNA	CAGGGGAATCCGACTGTTT	-1.84494	7.5278500884188	0.0452832676878871	0.17393085451938
18S-rRNA	TTGGTGACTCTAGATAACCTCGGGCC	-1.8464	1.39255182245329	0.0746363035742556	0.235191645962486
5.8S-rRNA	GCGGCCCCGGGTTCC	-1.848	2.22056891528354	0.0776484619594033	0.241214664142241
18S-rRNA	CAGATCAAAACCAACCCGGTC	-1.84907	5.69581159499952	0.179030336336907	0.390470098023538
45S-rRNA	TGGCCGTCGTGTGGCGTGTGCCAC	-1.8496	2.6824186197763	0.0332183144267037	0.143266842782517
18S-rRNA	ACGGCCCTGGCGGAGC	-1.85084	7.60535555444491	0.0241479982629389	0.118995320339833
28S-rRNA	TCCCGCCCCCCGTTCCTCCCGACCCCTCC	-1.85149	3.01916574151597	0.0853733159277417	0.255446112874104
28S-rRNA	AGACCCGTCGCCGCGCTCTCCCCCCTCCCGGCGCC	-1.85192	3.15398666801527	0.100357654507948	0.279646175407531
5S-rRNA	GAACGCGCCCGATCTCGTCTGATC	-1.85198	2.57221264479982	0.0244123776868424	0.119611111714223
28S-rRNA	CTTTCCCGCCCCCCGT	-1.85228	3.19147688107247	0.0372715576393417	0.154306390368361
18S-rRNA	TCTTTCGAGGCCCTGT	-1.8526	2.40860866400025	0.0413002138545875	0.164478666469856
28S-rRNA	CTTTCCCGCCCCCCGTTCCTCCCGACCCCTC	-1.85327	3.53172076936536	0.0427904149556257	0.16783603325112
18S-rRNA	GATAGCTCTTTCTCGATTCCGTGGGTGGTGGTGCATGGCCGTT	-1.85415	1.12418849675401	0.0434521993459239	0.169210296592906
28S-rRNA	AACCCGGCGGCGGGTCCGGCCGTGTCGGC	-1.85416	4.16336719109255	0.0307823920886056	0.137099391649279
5S-rRNA	CTAAGCAGGGTCGGGCCTGGTTAGT	-1.85423	1.82319520688505	0.0504447044576178	0.185878607653495
18S-rRNA	CACCGCCCGTCCCCGCCCCTTGC	-1.85462	6.00654616047517	0.0543719394327216	0.193476748459462
28S-rRNA	CCCCGTTCCTCCCGACCCCT	-1.85642	1.42504116165556	0.0770664725576369	0.239973365646999
28S-rRNA	CGGGACCGGGGTCCGGTGCGGAGTGCCCTT	-1.8575	4.38774653522389	0.0359197943210258	0.151065161823282
45S-rRNA	CCGTGGCCGCGGCGCCGGGGT	-1.85765	1.05313243059441	0.0620332600284152	0.210486972789248
28S-rRNA	CGCGGAGCCTCGGTTGGCCTCGGAT	-1.85802	3.41917586639551	0.0556549921950449	0.196675051655403
28S-rRNA	ACCACCGGCCCGTCTC	-1.8586	2.56198271146585	0.0538042106839208	0.192464875654727
28S-rRNA	AATAGGGAACGTGAGCT	-1.85925	6.00859361931526	0.0709024253615712	0.228069769027382
28S-rRNA	CGCGCGCGGGTCGGGGGGCGGGGC	-1.85965	2.86372036607429	0.0507653274262792	0.18637034076689
28S-rRNA	CAACTCACCTGCCGAATC	-1.86091	1.23035416278885	0.0312831774640505	0.138503931200442
28S-rRNA	CGTCTCCGCCCCCCGGCCCCGC	-1.86143	2.14987837341102	0.0897396537215359	0.263545230182243
28S-rRNA	CTGGACGAGGCGCCGCCGCCCCCCC	-1.86293	0.631355187787445	0.0294419595779661	0.133686179131038
18S-rRNA	AACTTCTTAGAGGGACAAGTGGCGTTC	-1.86356	8.56734892572559	0.078082839595916	0.241615104072328
28S-rRNA	AGCGCCGAATCCCCGCCCCGCGGCGGGGCGCGGGAC	-1.86659	6.68004904775809	0.0752521722302987	0.236583540892208
28S-rRNA	TCCCCGGCGCCGCTCGT	-1.8671	6.62837421541356	0.0774171389723898	0.240789311655968
18S-rRNA	ACCGCCCGTCGCTAC	-1.86747	1.48058227624383	0.0185288648035618	0.101491607917628
28S-rRNA	AGATCAGACGTGGCGACCC	-1.86808	6.12724378186971	0.0281886367339445	0.129876474674966
28S-rRNA	CTTCCCGTGGATCGCCCCAGCT	-1.87033	4.2952644638809	0.0392143885794951	0.158736962561299
28S-rRNA	CCGTTGCCCTCGGCCGATCGAAAGGG	-1.87253	6.57327772782365	0.18080595001239	0.392452435572833
28S-rRNA	ATAGACAGCAGGACGGTGGCCATGGAAGTCGGAATC	-1.87298	1.79082418636889	0.0593527878962437	0.204677341970948
28S-rRNA	ACCCCCCTCGCGGCCCT	-1.87348	0.919540562318916	0.0325914674446267	0.141748535436195
18S-rRNA	GAAAGTCGGAGGTTCGAAGACGATCAGATACCGTCGT	-1.87369	3.84131565734922	0.0730502364525962	0.231808498030466
28S-rRNA	GGGAGGGCGCGTGCCCCGCCGCGCGC	-1.87415	1.08821138453575	0.053653931056346	0.192222578054834
18S-rRNA	AAATCAGTTATGGTTCCTTTGGTCGCTCGCTCCTCTCCTACT	-1.8747	3.11446121046949	0.0822832954631028	0.249779316427641
28S-rRNA	ACCCCCCTCGCGGCCCTCCCCCGC	-1.8755	2.64384529476132	0.0506406163746436	0.186297301418317
28S-rRNA	ACGGGGTCGGCGGCGACGTCGGCT	-1.87935	5.62297966228465	0.0264141625330868	0.125095079445627
18S-rRNA	CGAGCGGTCGGCGTC	-1.87998	5.09888486542235	0.0237663912242617	0.118164432063605
28S-rRNA	CCTCCCCGCGCCCCCGC	-1.88319	0.95948100673881	0.048754042930114	0.182574451321414
28S-rRNA	GTGGCGGCCAAGCGTTC	-1.88479	4.39820714044441	0.0825937868542981	0.250439233540162
18S-rRNA	ATTAATCAAGAACGAA	-1.88525	7.27422744244336	0.0859653504678218	0.256183030708586
5S-rRNA	AAGCTAAGCAGGGTCGGGCCTGGT	-1.88622	5.39516711359274	0.0212470921628322	0.110513353333225
28S-rRNA	CCGGAGCCCCGCGGACGCTACGCCGCGACGAGT	-1.8869	1.83927464084709	0.0387294031240382	0.157832000081236
28S-rRNA	CGGGGTCCGGTGCGGAGT	-1.88809	4.39320050230589	0.062401193724345	0.211056918988211
28S-rRNA	AGCGACGTCGCTTTTTGATCCTTC	-1.88922	6.52917684492216	0.0269194898234722	0.126277583773358
28S-rRNA	CCGGCGGGAGCCCCGGGG	-1.88963	3.37291736041542	0.0779064279394151	0.241378538244162
28S-rRNA	AGGATAGCTGGCGCTCTCGC	-1.88965	6.55479530934218	0.0518659216489881	0.188048574021387
28S-rRNA	ACGCCCCGCTCCCCGCCCCCGGAGCC	-1.88976	1.95227530418701	0.0956640811969835	0.273055539763969
18S-rRNA	TTTGTACACACCGCCCGTCGCT	-1.89087	3.43867364429292	0.0432123503473394	0.168719646230414
28S-rRNA	CCTACTGATGATGTGTTGTTGCCATGGTAATCCTGCTCAGT	-1.89122	8.0143411309032	0.0817640407934654	0.248570613385729
18S-rRNA	CACCGCCCGTCCCCGC	-1.89219	1.65344399224911	0.0429970999279037	0.168273582252639
18S-rRNA	TATGGTTCCTTTGGTCGCTCGC	-1.8936	3.43960658138743	0.041834852444625	0.165521827597046
5.8S-rRNA	GACTCTTAGCGGTGGAT	-1.89416	5.24392255917814	0.0937961080066965	0.269850045290709
28S-rRNA	CCGCCACGCAGTTTTATCC	-1.8944	2.97393038792602	0.0488405560914624	0.18268699055689
18S-rRNA	GGTTCCTTTGGTCGCTCGCTCCTC	-1.89605	5.81091887820573	0.0924716050351095	0.267883354127834
28S-rRNA	GGGAAGTCGGCAAGCCGGATCCGT	-1.89635	2.45236807760009	0.0358170078579325	0.150840629900627
18S-rRNA	CGCCCCTTGCCTCTCGGCGCCCCC	-1.89641	3.56593855297739	0.120216227046045	0.311823698043368
28S-rRNA	AGGCGGCGGAGGGGC	-1.89653	3.47544608507085	0.0587350922960839	0.203192007537874
28S-rRNA	GACCTCAGATCAGACGTGGCGACCCGCTG	-1.89668	2.99294291959568	0.10913601649479	0.295104044025808
18S-rRNA	ACACACCGCCCGTCGCTACTACCGATT	-1.89718	6.18276202272224	0.0613056321049735	0.208849134575376
28S-rRNA	CCACCCCTCCTCCCCGCGCCCCCGC	-1.89832	0.61845517980495	0.0406232098179565	0.162607597584042
28S-rRNA	CGGCGGGAGCCCCGGGGAGAGTT	-1.89857	3.67976379366379	0.0389290708161267	0.158131767598724
18S-rRNA	CTGGTTGATCCTGCCAGTAGCATATGCTTGTCTCA	-1.89864	1.10140231541868	0.047209057335953	0.178817200324273
28S-rRNA	CGCCGCCGCCCCCCCCACGCCCGGG	-1.89914	3.39331551841561	0.104220652848794	0.286395964613652
28S-rRNA	CCACCCGACCCGTCTT	-1.89986	0.776949621653493	0.0217459002682009	0.112283788492855
18S-rRNA	CCCCGCCCCTTGCCTCT	-1.90002	2.80511765899719	0.04597063452046	0.175949122638652
28S-rRNA	CCGCAGCAGGTCTCCAAGGTG	-1.90142	2.6668802081046	0.0265349620952382	0.12537577307666
28S-rRNA	TGCGGGCCGCCGGTGAAAT	-1.90153	5.99423524710533	0.0388399374128664	0.157927118924204
18S-rRNA	ATTCTTGGACCGGCGC	-1.9021	3.08770027136296	0.0782508189766004	0.24182992658699
28S-rRNA	CGGCAGTCGAGAGTGGACGGGAG	-1.90272	2.02371110312424	0.0582209040703162	0.202056409889339
18S-rRNA	CTTGCCTCTCGGCGCCCC	-1.9052	2.14083970982834	0.0338811315339668	0.145379395929243
5.8S-rRNA	ACTCGGCTCGTGCGTCGATGAAGAACGC	-1.90534	5.95045128298387	0.0778721541658946	0.241375543840701
28S-rRNA	GGGAATCCGACTGTTTAAT	-1.90573	1.72518985762146	0.0354372742918929	0.149791071320254
18S-rRNA	AGCGTGTGCCTACCCTAC	-1.90662	2.96574096944224	0.0495028779904718	0.183982310561487
28S-rRNA	CGCCCGCCGCGCCGGGGAGGT	-1.90785	3.09559227451223	0.0343094320869985	0.146522937503317
28S-rRNA	AACTGGCTTGTGGCGGC	-1.90943	4.94933099387216	0.129488560037183	0.325890538392175
28S-rRNA	CCCGATGCCGACGCTCAT	-1.9101	2.89366500549311	0.0341078693675949	0.145955160554783
28S-rRNA	CCGGCGGCGGGGGCACGGTC	-1.91077	0.457105253129585	0.0508960550771382	0.186481589978069
28S-rRNA	CCCGCCCCCCGTTCCTCCCGACCCCTC	-1.91131	3.8961396722406	0.128336362904692	0.324061394453598
28S-rRNA	ACTTCGGGATAAGGATTGGCT	-1.91295	1.45375806461792	0.0233084405347025	0.116764256040623
28S-rRNA	CCGCGCCCCCGCCCCGGC	-1.91344	3.13102692829973	0.0514319727524671	0.187392174304418
28S-rRNA	CCTCGGTTGGCCTCGGATAGCCGGTCCCCCGC	-1.91408	2.81894186175292	0.0633088911904096	0.213266839283916
28S-rRNA	AGACCCGTCGCCGCGCTCT	-1.91511	2.34050641839183	0.0450150220334341	0.173186186964128
28S-rRNA	ACCACCGGCCCGTCTCGCCCGC	-1.91529	3.40424834189374	0.022271772979322	0.11388085675531
28S-rRNA	AGGGCTGGGTCGGTCGGGCTGGGGCGCGAAGCGGGGC	-1.91534	2.22843587431908	0.0764338005557982	0.239053603772077
18S-rRNA	ATGCCGACGGGCGCTGACCCCCTTCGCGGGGGGGATGCGTGC	-1.91543	8.04109320164801	0.0507289507866304	0.18634168756779
28S-rRNA	CCCCAGTGCGCCCCGGGCGGGTCGCGCCGTCGGGCC	-1.91552	3.11978953513935	0.0181761565552136	0.100710240654839
28S-rRNA	CGCCGGCCGAGGTGGGATCCCGAGGCCTCTCC	-1.91579	3.36974937972214	0.0263337698742181	0.124935695586237
28S-rRNA	CGATCCCGGAGAAGCCGGCGGGAGCCCCGGGGAGAGTTCT	-1.91589	1.93789201814126	0.0266686876899932	0.125788853597968
28S-rRNA	AAACGGGTGGGGTCCGCGCAGTCCGCC	-1.91602	4.05199326933766	0.0170135020525225	0.0971801839199949
28S-rRNA	GGTGGGATCCCGAGGCCT	-1.9167	1.85070810100662	0.0115198768964786	0.0771827017219471
28S-rRNA	AGGGGAATCCGACTGTTT	-1.91671	11.6540497147633	0.0280186285882734	0.129385740684828
18S-rRNA	GTTTTCATTAATCAAGAACGAA	-1.91703	5.1711557941369	0.0958513580229474	0.273398597923371
28S-rRNA	TGGCCTCGGATAGCCGGTCCCCCGCCTGTCC	-1.91745	2.15209758834528	0.0295426717690515	0.133919658650531
28S-rRNA	CCTCCCCCGTCTCCGCCCCCCGGCC	-1.91749	2.82628852716888	0.104501547070067	0.28658810881379
28S-rRNA	CCCCCGCCCCACCCCGCGCGCGCCGCTCGCTCCC	-1.92029	0.771507560350159	0.0972131613245885	0.275307807983342
28S-rRNA	AATCTCGCGCCGGGCCGT	-1.92059	4.77708591351303	0.0216498514797292	0.112000707385295
28S-rRNA	AGGTGTCCTAAGGCGAGCTC	-1.92103	5.34954550530516	0.0307266603046297	0.136925994976973
28S-rRNA	CCGCCCACGCCCCGCTCCCC	-1.92239	3.46139639897394	0.107552113107607	0.292444870019534
28S-rRNA	CCTCCCACGGCGCGACC	-1.9231	1.18135095259399	0.0269645113180907	0.126381241522017
18S-rRNA	GAACTGAGGCCATGATT	-1.92375	4.27738496044272	0.0231994903229645	0.116421245647686
28S-rRNA	AGGCGGCGGAGGGGCCGCGGGCCGGTC	-1.92452	8.05739480294068	0.0515912362237607	0.187623975879132
28S-rRNA	CGCCCGTCACGCACCGCACGTTCGTGGGGAACCTGGCGCT	-1.92467	2.41851210675283	0.0430155215782311	0.168273582252639
28S-rRNA	CTCCTCCCCGCGCCCCCGCCCCGGC	-1.92692	3.77328329479066	0.058643944221195	0.20296884895654
18S-rRNA	AGTTGGATCTTGGGAGCGGGCGGGCGGT	-1.92765	5.38542453158432	0.0236169474606458	0.117838953338227
18S-rRNA	CGGAAGGGCACCACCAGG	-1.92791	2.9115482439006	0.0954849065658041	0.272830755815806
28S-rRNA	AACTGGCTTGTGGCGGCCAAGCGTTCATAGCGACGTCGCTTT	-1.92897	6.57653697774849	0.0527096949912902	0.190177232858128
28S-rRNA	GAAGACCCGCTCCCCGGCGCCGC	-1.9293	3.88340510127707	0.0680698168213693	0.222276859776671
28S-rRNA	CCGATGCCGACGCTC	-1.92951	7.23937119825526	0.0486173127347656	0.182354076136543
18S-rRNA	GATTAAGAGGGACGGCCGGGGGC	-1.93043	4.07457683685129	0.0429791574856274	0.168273582252639
28S-rRNA	TCCGTTGCCCTCGGCCGATCGA	-1.93125	3.09325263932283	0.0899213846695765	0.264014497748337
18S-rRNA	CGATCGCACGCCCCCCGTGGC	-1.93176	3.15168660193505	0.0264722717608842	0.12526110362095
28S-rRNA	CCCTCGGCCGATCGAAAGGGAGTCGGGT	-1.9334	1.16730207545173	0.0220077407223555	0.113102463784677
28S-rRNA	AACTTCGGGATAAGGATTGGCT	-1.93407	6.81233207689574	0.0492734219464157	0.183630177122418
28S-rRNA	GTGGAGCCGGGCGTGGAATGCGAGTGCCT	-1.93462	4.01345969457601	0.0256408947555579	0.123453956599378
28S-rRNA	AACCCGGCGGCGGGTCCGGCCGTGTCGGCGGC	-1.9351	8.88317163627392	0.024363481258021	0.119587205054803
28S-rRNA	GGGGGGGCCGGGCCACCCCTCCCACGGCGCGACCGC	-1.9356	0.89485008483968	0.052809850840381	0.190454287289613
5.8S-rRNA	GACTCTTAGCGGTGGATC	-1.93898	8.01192074664998	0.0674789611387915	0.221100411160491
28S-rRNA	CCCCGCCACGCAGTTTT	-1.94019	3.60071420085045	0.0371747413808248	0.154116342637036
28S-rRNA	TCCGTTGCCCTCGGCC	-1.94049	3.12784067689397	0.0360139551691271	0.151243118522825
28S-rRNA	CTGTGGGATTATGACTGAACGCCTCT	-1.94097	5.07947494861237	0.0570891605358681	0.199635469376569
28S-rRNA	ACCCACCCGACCCGTCTTGAAACACGGACCAAGG	-1.94313	1.81700791113852	0.0404579340008584	0.162296412585424
28S-rRNA	GTGGATCGCCCCAGC	-1.94316	1.99769733287638	0.0186420174152897	0.101849329849254
28S-rRNA	CTGGCATGTTGGAAC	-1.94564	5.41209339022625	0.149661118728477	0.354390746134937
28S-rRNA	GGTGTGCGTCGGAGGGCGGC	-1.94586	2.13391665929086	0.0374728063595737	0.154691513951808
18S-rRNA	CTTTGGGTTCCGGGGGGAG	-1.94609	4.28380888170493	0.0600038882203996	0.205790738876654
18S-rRNA	CTGGATACCGCAGCT	-1.94655	4.62313057940637	0.0793307219942268	0.244001405686032
5.8S-rRNA	ACTTCGAACGCACTTGCGGCCCCGGGTTCCTCCCGGGGCT	-1.94668	7.0716756334967	0.11491417136103	0.304044133640018
28S-rRNA	GGCCCAAGTCCTTCTGATCGAGGC	-1.94785	1.62673571750999	0.0356106793082012	0.150269138856585
28S-rRNA	GCGCCGCTCGCTCCCTCCC	-1.94967	2.45072068507566	0.0779041184126417	0.241378538244162
28S-rRNA	GAGATTCCCACTGTCCCTACCT	-1.95042	3.87458194662634	0.0180192421738716	0.100165287236428
28S-rRNA	CGCCCGTCACGCACCGC	-1.95096	0.539241063720033	0.0133908789326875	0.0841823052378475
5S-rRNA	ACCCTGAACGCGCCC	-1.95126	2.37364593231195	0.01452501040855	0.0884508952636893
28S-rRNA	CCGTAGCGGTCCTGACGTGCAAATCGGT	-1.95381	1.52742364698902	0.0463952605114911	0.176868368006973
18S-rRNA	GGTTTAGTGAGGCCCTCGGATCGGCCCCGCCGGGGTCGGC	-1.95448	6.31102126549352	0.0267266734104894	0.125880237868936
28S-rRNA	CCCCCGACCGGCGACCGGCCGCCGCCGG	-1.95513	4.04414700457823	0.0720815884433963	0.230257098415795
28S-rRNA	CGTCGCCGCGCTCTCCCCCCT	-1.95586	2.98965902099661	0.0785760414199437	0.242542709938743
18S-rRNA	TATGGTTCCTTTGGTCGCT	-1.9562	2.42907901578909	0.0171512708088898	0.0976197155920782
18S-rRNA	ATGGTTCCTTTGGTCGCTCGCT	-1.957	11.6314543070328	0.0241986504781675	0.119208885296044
28S-rRNA	CCCGGCGGCGGGTCCGGCCGTGTCGGCGGC	-1.95897	4.03442243202522	0.0297130782471118	0.134385989275289
28S-rRNA	ACCCCCCCGGCCCCGTCCGCCC	-1.96108	2.56490519718209	0.0535711421805269	0.192094850128634
28S-rRNA	GGTTCGTCCCCCCGCCCTACCCCCCCGGCCCCGT	-1.9612	2.61360922075639	0.072430999906073	0.230830445643968
28S-rRNA	CCGTTGCCCTCGGCCGATCGAAA	-1.96171	4.15049022745935	0.0413575634498092	0.164592197703941
5.8S-rRNA	CCCGGGGCTACGCCTGTCTGAGCGTCG	-1.96233	3.40040794410923	0.0588233451754899	0.203410977875618
28S-rRNA	CCTCCCCCGTCTCCGCCCCCCGGCCCCGCGTCCTCCCT	-1.96239	2.70111731793564	0.089462098765899	0.262997596390067
28S-rRNA	AGAACTGGTGCGGACCAGGGGAATCCGACTGTTT	-1.96269	8.02369351930589	0.0813674426575007	0.24805848846739
28S-rRNA	CGTCGCGCGCGCGTCCGCTGGGGGCGGGGAGCGGT	-1.9627	1.88701840061106	0.0174217848160756	0.0985400812931467
28S-rRNA	GGATCGCCCCAGCTGC	-1.96343	2.87250408626438	0.0178309113246366	0.0997331097819296
28S-rRNA	AGCCAAATGCCTCGTC	-1.96354	6.1234507709094	0.0923449544972526	0.267706758538096
18S-rRNA	GTTCCTTTGGTCGCTCGCTCCT	-1.96508	5.65176707722206	0.0580667716490366	0.201736241400457
28S-rRNA	GGTGGCCATGGAAGTCGGAATCCGCTAAGGAGT	-1.96671	6.14932540824602	0.127594447740548	0.323033847537956
28S-rRNA	AGACGTGGCGACCCGC	-1.96744	4.88316477880427	0.0255230867937566	0.123092259711546
28S-rRNA	AGACGTGGCGACCCGCTGAATTT	-1.96751	9.78892530191103	0.0429577568219078	0.168273582252639
28S-rRNA	AACTAGCCCTGAAAATGGATGGCGCTGGAGCGTCGGGCCC	-1.96807	3.26495080565763	0.036290095716312	0.15185428517221
18S-rRNA	CGACGGGCGCTGACCCCCTTCGCGGGGGGGATGCGTGC	-1.96858	6.94734751209921	0.0325193158022694	0.141611061952693
28S-rRNA	GCGCGCGGGTCGGGGGGCGGGGCG	-1.96908	2.33951299709286	0.104907224626919	0.287304300519735
28S-rRNA	CGCGACCTCAGATCAGACGTGGCGACCCGCT	-1.97012	7.05392252043591	0.0299185989634585	0.134837666533097
18S-rRNA	AAATCAGTTATGGTTCCTTTGGTCGCTCGCTCCTCTCCT	-1.97141	9.35443234042898	0.0472179376407949	0.178817200324273
5S-rRNA	AGCTAAGCAGGGTCGGGCCTGGTT	-1.97154	8.06399747155928	0.017915511315075	0.0999113068583775
28S-rRNA	GTGGATCGCCCCAGCT	-1.97178	4.80629946204999	0.0276696963943687	0.128379061251403
28S-rRNA	CTCAGATCAGACGTGGC	-1.9719	2.39189361809832	0.0156061549231271	0.092507611418871
28S-rRNA	CGCCGCGCTCTCCCCCCT	-1.97467	3.28735694736945	0.0328974389949041	0.142381050367166
28S-rRNA	GGGTCGCGCCGTCGGGCC	-1.97604	0.707476268175414	0.0366525646092231	0.152689357448235
28S-rRNA	ACTACTCTGATCGTTTTTTC	-1.97629	7.09720108851328	0.0412930986004373	0.164478666469856
5.8S-rRNA	ACTCTTAGCGGTGGATCACTCGGCTCGTGCGTC	-1.97753	1.59765582496654	0.0452570715929315	0.173871205287857
28S-rRNA	TTTACCCTACTGATGATGTGTTGTTGCCATGGT	-1.97866	8.1744065944117	0.0647036880640439	0.215752093693021
5S-rRNA	ACCACCCTGAACGCGCCCGATCTCGT	-1.98098	5.35970670772742	0.0174633701365563	0.0986725811424625
28S-rRNA	CGGAAGACCCGCTCCCCGGCGC	-1.98362	3.75358274630591	0.0425240466075409	0.167233892340054
18S-rRNA	TGGATCTTGGGAGCGGGCGGGCGGT	-1.9844	3.55108003620188	0.036538532658899	0.152448072913415
18S-rRNA	CTTAGTTGGTGGAGCGATTTGTCTGGTTAATTCCGAT	-1.98479	7.6872234765776	0.0615659895187626	0.209521780358177
18S-rRNA	AGATTGATAGCTCTTTCTCGATTCCGTGGGTGGTGGT	-1.98622	1.76293062181859	0.0138139520204029	0.0858814766912994
28S-rRNA	AGTCGAGAGTGGACGGGAGC	-1.98873	6.14526786466329	0.0240817155489444	0.118920340855299
28S-rRNA	CTCGTCGCGCGCGCGTCCGCTGGGGGCGGGGAGCGGT	-1.99107	1.9842105463912	0.0136129624215249	0.0849916452889235
28S-rRNA	AGTCTGGCACGGTGAAGAGACATGAGAGGTGT	-1.99128	7.40942523714052	0.0923110321583356	0.267656018358774
28S-rRNA	CGGGACCGGGGTCCGGTGCGGAGTGCCCTTCGT	-1.99151	5.59731031628595	0.0230996142224288	0.116110641825412
28S-rRNA	ATCCGGTAAAGCGAATGATT	-1.99305	4.24120000076717	0.0709596067937378	0.228193440588818
18S-rRNA	GTTTTCGGAACTGAGGCCATGATT	-1.99347	2.19880896732498	0.0107238486753389	0.0742377463582507
18S-rRNA	AACCTCGGGCCGATCGCACGCCCCCCGTGGCGGCGAC	-1.9935	4.90230873553049	0.0658681622088484	0.218112143661845
45S-rRNA	CTGAGAGGCGTGCCTTGGGGGT	-1.99397	2.69919638623324	0.0651463110696148	0.216532719116457
28S-rRNA	AACAACTCACCTGCCGAATCAACTAGCCCTGAAAATGGAT	-1.99499	5.13935055755069	0.131822196760542	0.329019329978567
28S-rRNA	GCGCGGGTCGGGGGGCGGGGCG	-1.99508	2.48626767360068	0.101389983388937	0.281656121203659
28S-rRNA	AGACCCGCTCCCCGGCGCCGCT	-1.99555	2.09875312278457	0.0549590839898649	0.195055089945305
28S-rRNA	GCTCCGGGGACAGTGCC	-1.99927	4.09177651857209	0.0543902864502561	0.193493835328208
28S-rRNA	AGGATAGCTGGCGCTCTCGCAGACC	-1.99983	4.07705708906007	0.0473480541731618	0.179037612397514
28S-rRNA	AAACGGGTGGGGTCCGCGCAGTCC	-2.00044	2.84258703556668	0.00799560505470956	0.0627911192977769
28S-rRNA	GATCGAAAGGGAGTCGGGTTC	-2.00068	6.97827435804494	0.0361516356899424	0.151609933980384
12S-rRNA	AGCCTAGCCACACCCCCACGGGAAAC	-2.00081	4.32730930607536	0.0558855297046686	0.197226676708336
45S-rRNA	CTGCCTCCGACCGGTCGTGT	-2.0012	5.65839466841268	0.0781992738446516	0.241745944043555
5S-rRNA	GAAGCTAAGCAGGGTCGGGCCTGGT	-2.00222	4.66642592043173	0.0138305611746872	0.085895292328488
18S-rRNA	AGGCCCTCGGATCGGCCCCGCCGGGG	-2.00276	2.95346063681684	0.0386814704501617	0.157749425132734
16S-rRNA	CGGTTGGGGCGACCTCGGAGC	-2.00336	2.23972375843556	0.0194628253526813	0.104327299369323
28S-rRNA	GACGGTGGCCATGGAAGTCGGAATCC	-2.00369	1.54249401663401	0.0415940157471205	0.164944517665916
28S-rRNA	AATGTAGGTAAGGGAAGTCGGCAAGCCGGAT	-2.00428	4.96422319415744	0.0331056268369614	0.143030697871537
18S-rRNA	GATGGTTTAGTGAGGCCCTCGGATCGGCCCCGCCGGGGTCG	-2.00436	3.13720899656049	0.0302358744311192	0.135582114469663
28S-rRNA	ATGCCGACGCTCATC	-2.00605	1.81821888698304	0.0226536495380973	0.115088214731513
18S-rRNA	CCATGACCCGCCGGGC	-2.00606	1.79244245726477	0.0465642558365191	0.177181123807446
18S-rRNA	CCCTTGCCTCTCGGCGCCC	-2.0065	0.683396425931789	0.0290509651687047	0.132538422394362
18S-rRNA	CACCGCCCGTCCCCGCC	-2.00835	1.03198050673696	0.0171157728785422	0.0976197155920782
28S-rRNA	CCCCCGCCCCACCCCGCGCGCGCCGCTCGCTCC	-2.00882	2.28183911682223	0.0660003207089732	0.218318025137373
45S-rRNA	TTGGCCGTCGTGTGGCGTGTGCCAC	-2.00889	1.87736464909606	0.0114594101745696	0.0769975346198676
28S-rRNA	AAGGCGAGCTCAGGG	-2.0095	1.82868322083285	0.0420996823612788	0.166277497141629
28S-rRNA	ACCCCGCGCGCGCCGCTCGCTC	-2.01033	6.26327855975542	0.0705706291954216	0.227196817278742
28S-rRNA	GCCCGTGGACGGTGTGAGGCCGGT	-2.01054	5.4827829981955	0.021794090591896	0.112461370920701
28S-rRNA	GGATCGCCCCAGCTGCGGCGGGCGTCGCGGCCGC	-2.01277	3.78123551389211	0.016072723482789	0.0944306543496957
28S-rRNA	ACCCCCCCGGCCCCGT	-2.01463	2.82442642407208	0.0185649864027476	0.101587057184018
18S-rRNA	GTAGTTGGATCTTGGG	-2.01571	2.55384	0.0141243639919458	0.0870806571228096
18S-rRNA	ATGGTTCCTTTGGTCGC	-2.01584	8.89695715850658	0.040288738400172	0.161811909557048
28S-rRNA	CCGTTGCCCTCGGCCGATC	-2.01803	7.02819405467974	0.0237136391599169	0.118077877359269
28S-rRNA	CGGCCGATCGAAAGGGAGTCGGGTTC	-2.01834	6.00059236973179	0.0460387436397726	0.176085771954935
18S-rRNA	AGTTGGATCTTGGGAGCGGGCGGGCGGTC	-2.01975	4.91803836382099	0.0182903727139401	0.100897247245326
18S-rRNA	CCTCGGATCGGCCCCGCCGGGGTCGGC	-2.02068	3.41149953734511	0.0298742352465493	0.134837666533097
28S-rRNA	GGCGGGTCCGGCCGTGTCGGCGGCCC	-2.02125	2.39863723528504	0.0140020702903736	0.0866544220969554
18S-rRNA	AGTTGGATCTTGGGAGCGGGCGGGCGGTCCGCCGC	-2.02469	6.37189850697029	0.0299354343404256	0.134837666533097
18S-rRNA	TTGGTCGCTCGCTCCTCTCCTAC	-2.02479	2.73311256236665	0.0395019479681603	0.15950489319519
28S-rRNA	CGATGCCGACGCTCAT	-2.02482	4.52351099834719	0.0414137149181799	0.164735228619144
28S-rRNA	AGGCGGCGGAGGGGCCGCGGGCCGGTCC	-2.02487	6.23054564122122	0.0388142348070747	0.157927118924204
28S-rRNA	ATCCGCAGCAGGTCTCCAAGGTGAACAGCCT	-2.02522	8.70076225336664	0.0463434172057251	0.17683455593144
5S-rRNA	ACGGCCATACCACCCT	-2.02967	1.4814760034145	0.0104718998303627	0.073220502502988
28S-rRNA	ACGAGCGCACGTGTT	-2.03092	5.4002681858981	0.0462547404062182	0.176621813858459
28S-rRNA	CGCGCGGCGCCTCGCCTCGGCCGGC	-2.03356	4.7356795233029	0.0416079907148179	0.164944517665916
28S-rRNA	ACCATCTGTGGGATTATGACTGAACGCCT	-2.0353	3.9756726531482	0.0260771476988241	0.124548369363766
18S-rRNA	GAGCGGTCGGCGTCC	-2.03562	7.79361407484821	0.018403477477707	0.101281258056753
28S-rRNA	ACCGTGAAAGCGGGGCCTCACGATC	-2.03693	3.63801982728882	0.0199360983717723	0.105925143271923
28S-rRNA	TCCCGTGGATCGCCC	-2.03867	3.12859856137624	0.0163624056498723	0.0951895393675769
28S-rRNA	GCCCCGGGCGGGTCGCGCCGTCGG	-2.0392	3.74386645987029	0.0446158594204722	0.17221954165596
18S-rRNA	AACTGAGGCCATGATT	-2.04164	3.32600722797304	0.0328857656348917	0.142381050367166
28S-rRNA	TTCCCGTGGATCGCCCC	-2.04168	3.64941471762279	0.0237714918752484	0.118164432063605
28S-rRNA	CCGTCCTCCTCCTCCCCCGT	-2.04251	1.62125881031478	0.0350642470060471	0.148810801990517
28S-rRNA	AACCCGGCGGCGGGTCCGGCCG	-2.04311	5.71462086939507	0.0351386020551129	0.148938188215931
28S-rRNA	GAGGTGGGATCCCGAGGCCT	-2.04363	3.12182642667964	0.0107315898208662	0.0742511229498897
28S-rRNA	ATGGCCTCCGTTGCCCTCGGCCGATCGAAAGGGAGTCGGGTT	-2.04494	1.62259908120762	0.0165542004388161	0.0956358610638613
28S-rRNA	GTTGCCCTCGGCCGATCGAAAGGG	-2.04543	6.67007708926319	0.0987584035917838	0.277316509726446
28S-rRNA	GAGCCTCGGTTGGCCTCGGATAGCCGGTCCCCC	-2.0459	5.31498178910796	0.0993839948920575	0.278033811769884
28S-rRNA	GGGGCCGGCGGCGGC	-2.04763	1.45438238217923	0.0221277520983218	0.113421177305842
28S-rRNA	CGGCCGTGTCGGCGGCCCGGCGGAT	-2.0478	4.99429164339726	0.0363127936421319	0.15185428517221
18S-rRNA	CTCGGCGCCCCCTCGAT	-2.04875	0.765338860106947	0.0245196509423776	0.119920441047614
18S-rRNA	TCGGATCGGCCCCGCCGGGGTCGGC	-2.05116	5.95575030750249	0.0269990674827637	0.126465335712705
28S-rRNA	CTCAGATCAGACGTGGCG	-2.05436	2.05716122466396	0.0131992029942722	0.0836146939313969
18S-rRNA	AAAAGCTCGTAGTTGGATCTTGGG	-2.05441	4.86735541979818	0.0227412476483916	0.115340721193663
18S-rRNA	CTTTGGTCGCTCGCT	-2.0558	2.38040915945654	0.0156914801931496	0.0929120300139961
28S-rRNA	AATGTAGGTAAGGGA	-2.05626	9.74957288888538	0.0641959469389021	0.214834352504833
[truncated: 2,800 more rows]
