# Supplementary material for: PANDORA-Seq Unveils the Hidden Small Non-Coding RNA Landscape in Hypopharyngeal Carcinoma
Source: Int J Mol Sci. 2025 Jun 21;26(13):5972. doi: 10.3390/ijms26135972 (PMC12250498; doi:10.3390/ijms26135972)
Supplement: Supplementary file 1 [file ijms-26-05972-s001.zip › Table S3.xls]

## Sheet: Sheet1
Table S3.The top five most significantly up-regulated and down-regulated sncRNAs between hypopharyngeal carcinoma tissues and adjacent normal tissues detected by PANDORA-seq
sncRNA	Annotation		logFC	logCPM	PValue	FDR
rsRNA	28S-rRNA	GAAAGCGGGGCCTCACGAT	-6.40203	9.42462292407166	2.44609471490807e-06	0.00306162345120172
	28S-rRNA	GAAAGCGGGGCCTCAC	-6.10031	6.20005463677626	9.87066595004009e-06	0.00426056987272695
	18S-rRNA	CCGTGGCGGCGACGACCCATT	-5.92101	6.85312722996416	0.000242753094899809	0.0120001531443336
	28S-rRNA	AACTAGCCCTGAAAAT	-5.67469	7.60585310972175	0.000185321864957465	0.0109754743297958
	28S-rRNA	AGACAGCAGGACGGTGGCCAT	-5.67	7.42784598758675	8.94889260599695e-06	0.00426056987272695
	28S-rRNA	ACCCCTCCTCCCCGCGCCCCCGCCCCGGCGACGGGGGGGGTGCC	5.28639623541211	7.51974632976714	0.000101737941210883	0.00884656627940285
	28S-rRNA	TCGCTGCGATCTATTGAAAGTCAGCCCTCGACACAAGGGTTTG	4.36367989540784	6.84274958054282	4.17089891300211e-06	0.00325393275286163
	28S-rRNA	TTTTGATCCTTCGATGTCGGCTCTTCCTA	4.14780926484841	5.62487138131832	8.43535750325338e-05	0.00846815943775459
	28S-rRNA	CAGTGCGCCCCGGGCGGGTCGCGCCGTCGGGCCCGGGGGAGG	4.1070475231004	5.75874822938921	2.56869359968296e-05	0.00624959318931819
	28S-rRNA	TGCGCCCCGGGCGGGTCGCGCCGTCGGGCCCGGGG	4.10254435123281	1.69707735295615	0.000281652335622881	0.0125134248383664
tsRNA	mature-tRNA-Gln-TTG;mature-tRNA-Gln-CTG	AGCGATCCGAGTTCA	-4.92904	3.00703056637982	4.94132601722287e-05	0.00738439194652286
	mature-tRNA-Arg-TCG_5_end	GACCGCGTGGCCTAA	-4.65915	4.43273021026571	0.000280197172343586	0.0125134248383664
	mature-tRNA-Glu-CTC;mature-tRNA-Glu-TTC	CGCCGCGGCCCGGGTTCG	-4.0348	4.09757188910491	0.00127746079986728	0.0242138238356239
	mature-tRNA-Phe-GAA	AAAGGTCCCTGGTTCGATC	-3.98759	5.53997422724772	1.87229301491984e-05	0.00505115395650851
	mature-tRNA-Gln-CTG;mature-tRNA-Gln-TTG	AGCGATCCGAGTTCAAAT	-3.76492	4.36144139003252	5.74851661119556e-05	0.00745833764811508
	mature-tRNA-Met-CAT_CCA_end	ATAATCTGAAGGTCGTGAGTTCGAGCCTCACACGGGGCACCA	5.19275606025287	8.6129076885558	5.62581323325439e-08	0.0002292659537882
	mature-tRNA-Val-TAC_CCA_end	ACGCAGAAGGTCCTGGGTTCGAGCCCCAGTGGAACCACCA	5.14611062350272	9.05087867371235	5.7008639210497e-05	0.00745833764811508
	mature-tRNA-Ile-AAT	ATAACGCCAAGGTCGCGGGTTCGATCCCCGTACGGGCCACC	4.88140801983975	7.77713027916488	0.000102295221301499	0.00884656627940285
	mature-mt_tRNA-Leu-TAG	TTAAAGGATAACAGCTATCCATTGGTC	4.80215	2.16089724329922	7.96616904148313e-06	0.00426056987272695
	mature-tRNA-Met-CAT_CCA_end	TAATCTGAAGGTCGTGAGTTCGAGCCTCACACGGGGCACCA	4.76568541786101	5.93995219533153	2.64909340775979e-06	0.00306162345120172
miRNA	hsa-mir-196a-1;hsa-mir-196a-2	TAGGTAGTTTCATGTTGTTGGG	7.67881043599823	5.68142757189814	2.3042743007165e-07	0.00060833322561562
	hsa-mir-31	AGGCAAGATGCTGGCATAGCTG	5.19066885907887	2.83510184583464	0.000466885861286369	0.0150882341859273
	hsa-mir-7-3;hsa-mir-7-2;hsa-mir-7-1	TGGAAGACTAGTGATTTTGTTGT	4.86626019356165	4.77251253000852	2.86220697045767e-06	0.00306162345120172
	hsa-mir-31	AGGCAAGATGCTGGCATAGCT	4.59917175802617	2.35046056734323	0.00169039623655074	0.0278616269484465
	hsa-mir-96	TTTGGCACTAGCACATTTTTGCT	4.36089877006445	4.1273947140557	2.90528184939403e-05	0.00676557134671029
